# Supplementary material for: Dysbiosis of skin microbiome and gut microbiome in melanoma progression
Source: BMC Microbiol. 2022 Feb 25;22:63. doi: 10.1186/s12866-022-02458-5 (PMC8881828; doi:10.1186/s12866-022-02458-5)
Supplement: Supplementary file 22 — Additional file 22. Pairwise comparison ofalpha diversity of cutaneous bacterial communities of animal models (white,crossbred, MeLiM piglets) in different skin samples (healthy skin, melanoma surfaceand melanoma tissue), at different stat (control, melanoma regression andmelanoma regression) at different ages (8, 10, 12 weeks) measured by Chao,Evenness, Shannon and Simpson index of diversity using Kruskal–Wallis pairwisetest (p-value ≤ 0.05). [file 12866_2022_2458_MOESM22_ESM.xlsx]

## Sheet: kruskal-wallis-pairwise-condition
		chao			evenness			shannon			simpson
Group 1	Group 2	H	p-value	q-value	H	p-value	q-value	H	p-value	q-value	H	p-value	q-value
control (n=30)	progression (n=63)	21.1822	4.17627e-06	7.21503e-06	18.688	1.53947e-05	4.61842e-05	25.0511	5.58319e-07	1.67496e-06	10.0118	0.00155539	0.00466616
control (n=30)	regression (n=73)	20.9115	4.81002e-06	7.21503e-06	5.32792	0.0209864	0.0314796	18.5273	1.67484e-05	2.51226e-05	1.10774	0.292573	0.292573
progression (n=63)	regression (n=73)	0.262951	0.6081	0.6081	4.19825	0.0404657	0.0404657	2.08037	0.149204	0.149204	3.56262	0.0590944	0.0886416

## Sheet: kruskal-wallis-pairwise-MELIM
		chao			evenness			shannon			simpson
Group 1	Group 2	H	p-value	q-value	H	p-value	q-value	H	p-value	q-value	H	p-value	q-value
MeLiM (n=106)	crossbred (n=30)	11.0019	0.000910172	0.00136526	2.87368	0.0900387	0.110329	8.73073	0.00312892	0.00469338	0.0463022	0.829627	0.829627
MeLiM (n=106)	white (n=30)	29.6776	5.102e-08	1.5306e-07	14.9207	0.000112126	0.000336378	30.4256	3.46922e-08	1.04076e-07	4.97521	0.0257131	0.0771392
crossbred (n=30)	white (n=30)	5.05005	0.0246252	0.0246252	2.54951	0.110329	0.110329	4.98383	0.0255854	0.0255854	2.40984	0.120575	0.180862

## Sheet: kruskal-wallis-pairwise-SAMPLE
		chao			evenness			shannon			simpson
Group 1	Group 2	H	p-value	q-value	H	p-value	q-value	H	p-value	q-value	H	p-value	q-value
healthy_skin (n=84)	melanoma_surface (n=43)	50.437	1.23053e-12	1.8458e-12	42.1933	8.26811e-11	1.24022e-10	59.8091	1.0452e-14	1.56781e-14	6.69809	0.00965163	0.00965163
healthy_skin (n=84)	melanoma_tissue (n=39)	60.0696	9.15618e-15	2.74685e-14	64.3559	1.03857e-15	3.1157e-15	69.876	6.31506e-17	1.89452e-16	29.2457	6.3758e-08	1.91274e-07
melanoma_surface (n=43)	melanoma_tissue (n=39)	7.6561	0.00565808	0.00565808	15.5355	8.09699e-05	8.09699e-05	16.4263	5.05798e-05	5.05798e-05	11.1421	0.000843893	0.00126584

## Sheet: kruskal-wallis-pairwise-sample_condition
		chao			evenness			shannon			simpson
Group 1	Group 2	H	p-value	q-value	H	p-value	q-value	H	p-value	q-value	H	p-value	q-value
healthy_skin_control (n=30)	healthy_skin_progression (n=27)	0.186207	0.666093	0.699397	0.744828	0.388119	0.407525	1.2516	0.263248	0.290958	2.86999	0.0902456	0.125741
healthy_skin_control (n=30)	healthy_skin_regression (n=27)	0.690677	0.405934	0.47359	8.55402	0.00344759	0.00452497	0.0827586	0.773593	0.773593	4.58646	0.0322255	0.05986
healthy_skin_control (n=30)	melanoma_surface_progression (n=15)	28.3136	1.03167e-07	7.22172e-07	18.9919	1.31276e-05	3.0631e-05	29.3478	6.04843e-08	2.54034e-07	1.95014	0.162571	0.200823
healthy_skin_control (n=30)	melanoma_surface_regression (n=28)	26.8496	2.19916e-07	9.23646e-07	17.0036	3.73084e-05	7.83476e-05	31.3801	2.12139e-08	1.11373e-07	4.41283	0.0356696	0.05986
healthy_skin_control (n=30)	melanoma_tissue_progression (n=21)	35.6571	2.35284e-09	4.94096e-08	31.0187	2.55557e-08	2.68335e-07	36.1158	1.85938e-09	3.90469e-08	17.8905	2.33989e-05	0.000245689
healthy_skin_control (n=30)	melanoma_tissue_regression (n=18)	27.2222	1.81362e-07	9.23646e-07	25.259	5.01262e-07	1.75442e-06	28.5719	9.02837e-08	3.15993e-07	9.40408	0.00216503	0.00685015
healthy_skin_progression (n=27)	healthy_skin_regression (n=27)	0.194613	0.659105	0.699397	10.7475	0.00104417	0.00156626	1.61684	0.203534	0.237456	6.6	0.0101979	0.023795
healthy_skin_progression (n=27)	melanoma_surface_progression (n=15)	21.955	2.79113e-06	7.32672e-06	16.025	6.25123e-05	0.000110754	24.7444	6.54601e-07	1.9638e-06	0.00430663	0.947676	0.947676
healthy_skin_progression (n=27)	melanoma_surface_regression (n=28)	23.023	1.60078e-06	4.80235e-06	11.6806	0.000631567	0.00102022	23.1848	1.47155e-06	3.09026e-06	0.453515	0.500671	0.553373
healthy_skin_progression (n=27)	melanoma_tissue_progression (n=21)	30.2171	3.86279e-08	4.05593e-07	27.9755	1.22862e-07	7.59601e-07	33.0212	9.11611e-09	6.38128e-08	12.7037	0.000364932	0.00191589
healthy_skin_progression (n=27)	melanoma_tissue_regression (n=18)	21.4707	3.59268e-06	8.38292e-06	20.4106	6.24818e-06	1.64015e-05	24.3527	8.0216e-07	2.10567e-06	4.34783	0.0370562	0.05986
healthy_skin_regression (n=27)	melanoma_surface_progression (n=15)	13.9922	0.000183566	0.00032124	20.5039	5.95106e-06	1.64015e-05	23.2022	1.45827e-06	3.09026e-06	5.51955	0.0188051	0.0394907
healthy_skin_regression (n=27)	melanoma_surface_regression (n=28)	15.5204	8.16193e-05	0.000171401	25.6806	4.02866e-07	1.69204e-06	21.28	3.96841e-06	6.94472e-06	10.0181	0.00155006	0.00651025
healthy_skin_regression (n=27)	melanoma_tissue_progression (n=21)	24.3629	7.97898e-07	2.79264e-06	32.0727	1.48512e-08	2.68335e-07	33.2604	8.06056e-09	6.38128e-08	19.5038	1.00398e-05	0.000210836
healthy_skin_regression (n=27)	melanoma_tissue_regression (n=18)	14.9699	0.000109237	0.000208544	27.6592	1.44686e-07	7.59601e-07	22.7783	1.81806e-06	3.47083e-06	13.0628	0.000301218	0.00191589
melanoma_surface_progression (n=15)	melanoma_surface_regression (n=28)	2.26039	0.132721	0.174196	0.343506	0.557812	0.557812	1.68896	0.193738	0.237456	0.286364	0.59256	0.622188
melanoma_surface_progression (n=15)	melanoma_tissue_progression (n=21)	3.9583	0.0466409	0.0699614	10.1933	0.00140951	0.00197332	12.3452	0.000442128	0.000663192	7.52664	0.00607932	0.0159582
melanoma_surface_progression (n=15)	melanoma_tissue_regression (n=18)	0.0326797	0.856544	0.856544	1.98824	0.158526	0.175212	0.63268	0.426374	0.447693	3.13856	0.0764612	0.114692
melanoma_surface_regression (n=28)	melanoma_tissue_progression (n=21)	9.4302	0.00213441	0.00344789	16.0016	6.32879e-05	0.000110754	18	2.20905e-05	3.56846e-05	9.30653	0.00228338	0.00685015
melanoma_surface_regression (n=28)	melanoma_tissue_regression (n=18)	3.1616	0.0753892	0.105545	3.923	0.0476298	0.0588369	4.57194	0.0324998	0.0454998	2.77406	0.0958027	0.125741
melanoma_tissue_progression (n=21)	melanoma_tissue_regression (n=18)	1.4	0.236724	0.292423	2.06429	0.150786	0.175212	2.48889	0.114653	0.150482	0.762698	0.382485	0.446233

## Sheet: kruskal-wallis-pairwise-SAMPLE_CONDITION_AGE
		chao			evenness			shannon			simpson
Group 1	Group 2	H	p-value	q-value	H	p-value	q-value	H	p-value	q-value	H	p-value	q-value
healthy_skin_control_10W (n=10)	healthy_skin_control_12W (n=10)	1.12	0.289918	0.389367	5.14286	0.0233422	0.042794	0.00571429	0.939743	0.952108	11.0629	0.000880743	0.0226057
healthy_skin_control_10W (n=10)	healthy_skin_control_8W (n=10)	1.28571	0.256839	0.351064	6.22286	0.0126111	0.0282832	3.02286	0.0820987	0.119275	7.82286	0.00515896	0.0410938
healthy_skin_control_10W (n=10)	healthy_skin_progression_10W (n=7)	0.771429	0.379775	0.482023	1.86667	0.171857	0.229474	1.37143	0.241567	0.287639	2.14286	0.143235	0.264698
healthy_skin_control_10W (n=10)	healthy_skin_progression_12W (n=7)	0.152381	0.69627	0.75511	1.60952	0.204559	0.258214	0.0380952	0.845252	0.875575	0.952381	0.329114	0.484238
healthy_skin_control_10W (n=10)	healthy_skin_progression_6W (n=3)	2.31429	0.12819	0.208535	2.85714	0.0909689	0.133846	0.114286	0.735317	0.775608	5.6	0.0179605	0.0727872
healthy_skin_control_10W (n=10)	healthy_skin_progression_8W (n=10)	0.28	0.596701	0.682366	5.85143	0.0155644	0.0318883	1.28571	0.256839	0.300882	9.14286	0.00249691	0.0323285
healthy_skin_control_10W (n=10)	healthy_skin_regression_10W (n=7)	2.14286	0.143235	0.222062	6.4381	0.0111698	0.0267433	2.75238	0.0971097	0.135954	0.342857	0.558185	0.724386
healthy_skin_control_10W (n=10)	healthy_skin_regression_12W (n=11)	0.971901	0.324207	0.422745	0.242975	0.622065	0.671482	1.43306	0.231266	0.281171	0.317355	0.573201	0.731544
healthy_skin_control_10W (n=10)	healthy_skin_regression_8W (n=9)	0.666667	0.414216	0.495772	9.62667	0.00191772	0.0104529	1.92667	0.165124	0.211241	11.76	0.000605172	0.0226057
healthy_skin_control_10W (n=10)	melanoma_surface_progression_10W (n=4)	8	0.00467773	0.0229906	8	0.00467773	0.0200103	8	0.00467773	0.0174283	2	0.157299	0.273204
healthy_skin_control_10W (n=10)	melanoma_surface_progression_12W (n=4)	6.48	0.0109095	0.0355357	2	0.157299	0.212492	8	0.00467773	0.0174283	0.5	0.4795	0.640166
healthy_skin_control_10W (n=10)	melanoma_surface_progression_8W (n=7)	11.6667	0.000636299	0.00928291	11.6667	0.000636299	0.00668114	11.6667	0.000636299	0.00565327	3.80952	0.0509619	0.130913
healthy_skin_control_10W (n=10)	melanoma_surface_regression_10W (n=7)	2.14286	0.143235	0.222062	6.4381	0.0111698	0.0267433	7.46667	0.00628518	0.0210417	4.2	0.040424	0.120549
healthy_skin_control_10W (n=10)	melanoma_surface_regression_12W (n=10)	6.22286	0.0126111	0.0385929	2.76571	0.0963037	0.140798	6.60571	0.0101652	0.0262031	2.06286	0.150927	0.273204
healthy_skin_control_10W (n=10)	melanoma_surface_regression_8W (n=11)	14.4595	0.000143205	0.00731803	6.78843	0.00917506	0.0267433	12.8975	0.000329018	0.00565327	3.35207	0.0671207	0.150533
healthy_skin_control_10W (n=10)	melanoma_tissue_progression_10W (n=3)	6.42857	0.0112299	0.0355357	6.42857	0.0112299	0.0267433	6.42857	0.0112299	0.0262031	6.42857	0.0112299	0.0632708
healthy_skin_control_10W (n=10)	melanoma_tissue_progression_12W (n=6)	9.89412	0.00165808	0.0134374	6.22353	0.0126064	0.0282832	10.5882	0.0011381	0.00773236	1.69412	0.193059	0.320839
healthy_skin_control_10W (n=10)	melanoma_tissue_progression_6W (n=3)	5.6	0.0179605	0.0449244	6.42857	0.0112299	0.0267433	6.42857	0.0112299	0.0262031	6.42857	0.0112299	0.0632708
healthy_skin_control_10W (n=10)	melanoma_tissue_progression_8W (n=9)	13.5	0.000238563	0.00731803	13.5	0.000238563	0.00612313	13.5	0.000238563	0.00565327	7.26	0.00705073	0.0525393
healthy_skin_control_10W (n=10)	melanoma_tissue_regression_12W (n=8)	7.10526	0.00768579	0.0329487	7.10526	0.00768579	0.0250059	8.08421	0.00446526	0.0174283	1.54737	0.213524	0.344924
healthy_skin_control_10W (n=10)	melanoma_tissue_regression_8W (n=10)	13.1657	0.000285118	0.00731803	14.2857	0.000157052	0.00612313	14.2857	0.000157052	0.00565327	8.25143	0.00407199	0.0410938
healthy_skin_control_12W (n=10)	healthy_skin_control_8W (n=10)	0.142857	0.705457	0.761498	9.14286	0.00249691	0.0121232	4.16571	0.04125	0.0643835	13.1657	0.000285118	0.0226057
healthy_skin_control_12W (n=10)	healthy_skin_progression_10W (n=7)	0.609524	0.434967	0.515269	4.60952	0.0317949	0.0548105	0.952381	0.329114	0.369055	3.4381	0.0637091	0.144871
healthy_skin_control_12W (n=10)	healthy_skin_progression_12W (n=7)	1.37143	0.241567	0.334143	6.4381	0.0111698	0.0267433	0.0380952	0.845252	0.875575	9.15238	0.00248395	0.0323285
healthy_skin_control_12W (n=10)	healthy_skin_progression_6W (n=3)	0.114286	0.735317	0.775608	0.257143	0.61209	0.666947	0	1	1	0.714286	0.398025	0.553878
healthy_skin_control_12W (n=10)	healthy_skin_progression_8W (n=10)	0.965714	0.325751	0.422745	0.0914286	0.762369	0.793958	1.12	0.289918	0.329907	0.28	0.596701	0.749119
healthy_skin_control_12W (n=10)	healthy_skin_regression_10W (n=7)	0.0857143	0.769698	0.800902	8.00952	0.0046532	0.0200103	5.48571	0.0191725	0.036602	8.00952	0.0046532	0.0410938
healthy_skin_control_12W (n=10)	healthy_skin_regression_12W (n=11)	4.46281	0.0346405	0.0715603	4.76529	0.0290392	0.0516004	1.26942	0.259875	0.301664	1.79008	0.180916	0.305048
healthy_skin_control_12W (n=10)	healthy_skin_regression_8W (n=9)	0.166667	0.683091	0.751401	11.2067	0.00081504	0.00678172	2.94	0.0864107	0.124755	13.5	0.000238563	0.0226057
healthy_skin_control_12W (n=10)	melanoma_surface_progression_10W (n=4)	8	0.00467773	0.0229906	3.38	0.0659921	0.100291	8	0.00467773	0.0174283	4.5	0.0338949	0.108746
healthy_skin_control_12W (n=10)	melanoma_surface_progression_12W (n=4)	6.48	0.0109095	0.0355357	2	0.157299	0.212492	8	0.00467773	0.0174283	0.32	0.571608	0.731544
healthy_skin_control_12W (n=10)	melanoma_surface_progression_8W (n=7)	11.6667	0.000636299	0.00928291	7.46667	0.00628518	0.0223366	11.6667	0.000636299	0.00565327	0.952381	0.329114	0.484238
healthy_skin_control_12W (n=10)	melanoma_surface_regression_10W (n=7)	5.0381	0.0247957	0.0556099	0.466667	0.494525	0.565445	5.0381	0.0247957	0.0440601	3.08571	0.0789826	0.173762
healthy_skin_control_12W (n=10)	melanoma_surface_regression_12W (n=10)	6.60571	0.0101652	0.0355357	0.691429	0.405679	0.475695	6.60571	0.0101652	0.0262031	0	1	1
healthy_skin_control_12W (n=10)	melanoma_surface_regression_8W (n=11)	13.9289	0.000189854	0.00731803	6.78843	0.00917506	0.0267433	12.3967	0.000430095	0.00565327	0.242975	0.622065	0.756301
healthy_skin_control_12W (n=10)	melanoma_tissue_progression_10W (n=3)	6.42857	0.0112299	0.0355357	6.42857	0.0112299	0.0267433	6.42857	0.0112299	0.0262031	5.6	0.0179605	0.0727872
healthy_skin_control_12W (n=10)	melanoma_tissue_progression_12W (n=6)	9.89412	0.00165808	0.0134374	2.30588	0.128885	0.183781	9.89412	0.00165808	0.00900169	0.0117647	0.913627	0.946403
healthy_skin_control_12W (n=10)	melanoma_tissue_progression_6W (n=3)	6.42857	0.0112299	0.0355357	6.42857	0.0112299	0.0267433	6.42857	0.0112299	0.0262031	6.42857	0.0112299	0.0632708
healthy_skin_control_12W (n=10)	melanoma_tissue_progression_8W (n=9)	13.5	0.000238563	0.00731803	13.5	0.000238563	0.00612313	13.5	0.000238563	0.00565327	4.16667	0.0412268	0.120549
healthy_skin_control_12W (n=10)	melanoma_tissue_regression_12W (n=8)	9.12632	0.00251959	0.0164119	2.02105	0.155132	0.212492	7.58684	0.00587959	0.0202714	0.284211	0.593955	0.749119
healthy_skin_control_12W (n=10)	melanoma_tissue_regression_8W (n=10)	13.1657	0.000285118	0.00731803	14.2857	0.000157052	0.00612313	14.2857	0.000157052	0.00565327	3.86286	0.0493662	0.130913
healthy_skin_control_8W (n=10)	healthy_skin_progression_10W (n=7)	0.152381	0.69627	0.75511	5.0381	0.0247957	0.0447486	0.952381	0.329114	0.369055	8.00952	0.0046532	0.0410938
healthy_skin_control_8W (n=10)	healthy_skin_progression_12W (n=7)	0.771429	0.379775	0.482023	0.609524	0.434967	0.507462	1.86667	0.171857	0.218127	1.37143	0.241567	0.379605
healthy_skin_control_8W (n=10)	healthy_skin_progression_6W (n=3)	1.4	0.236724	0.331413	6.42857	0.0112299	0.0267433	2.31429	0.12819	0.170184	5.6	0.0179605	0.0727872
healthy_skin_control_8W (n=10)	healthy_skin_progression_8W (n=10)	0.691429	0.405679	0.493895	9.14286	0.00249691	0.0121232	7.40571	0.0065017	0.0214556	9.14286	0.00249691	0.0323285
healthy_skin_control_8W (n=10)	healthy_skin_regression_10W (n=7)	0.0857143	0.769698	0.800902	0.00952381	0.922258	0.926268	0.238095	0.625585	0.67214	4.2	0.040424	0.120549
healthy_skin_control_8W (n=10)	healthy_skin_regression_12W (n=11)	4.46281	0.0346405	0.0715603	0.838017	0.359965	0.42642	6.78843	0.00917506	0.0258468	0.971901	0.324207	0.484238
healthy_skin_control_8W (n=10)	healthy_skin_regression_8W (n=9)	0.0266667	0.870283	0.885343	4.16667	0.0412268	0.0665972	0.106667	0.743971	0.78117	8.64	0.00328861	0.0370314
healthy_skin_control_8W (n=10)	melanoma_surface_progression_10W (n=4)	8	0.00467773	0.0229906	8	0.00467773	0.0200103	8	0.00467773	0.0174283	6.48	0.0109095	0.0632708
healthy_skin_control_8W (n=10)	melanoma_surface_progression_12W (n=4)	8	0.00467773	0.0229906	2	0.157299	0.212492	8	0.00467773	0.0174283	1.62	0.203092	0.332725
healthy_skin_control_8W (n=10)	melanoma_surface_progression_8W (n=7)	11.6667	0.000636299	0.00928291	11.6667	0.000636299	0.00668114	11.6667	0.000636299	0.00565327	5.95238	0.0146974	0.0714534
healthy_skin_control_8W (n=10)	melanoma_surface_regression_10W (n=7)	5.0381	0.0247957	0.0556099	11.6667	0.000636299	0.00668114	11.6667	0.000636299	0.00565327	9.75238	0.00179091	0.0323285
healthy_skin_control_8W (n=10)	melanoma_surface_regression_12W (n=10)	10.5657	0.00115205	0.0110884	12.0914	0.000506541	0.00668114	14.2857	0.000157052	0.00565327	5.14286	0.0233422	0.0898675
healthy_skin_control_8W (n=10)	melanoma_surface_regression_8W (n=11)	15	0.000107511	0.00731803	9.6	0.00194577	0.0104529	15	0.000107511	0.00565327	5.07769	0.0242357	0.0900805
healthy_skin_control_8W (n=10)	melanoma_tissue_progression_10W (n=3)	6.42857	0.0112299	0.0355357	6.42857	0.0112299	0.0267433	6.42857	0.0112299	0.0262031	6.42857	0.0112299	0.0632708
healthy_skin_control_8W (n=10)	melanoma_tissue_progression_12W (n=6)	10.5882	0.0011381	0.0110884	9.89412	0.00165808	0.01003	10.5882	0.0011381	0.00773236	3.81176	0.0508938	0.130913
healthy_skin_control_8W (n=10)	melanoma_tissue_progression_6W (n=3)	6.42857	0.0112299	0.0355357	6.42857	0.0112299	0.0267433	6.42857	0.0112299	0.0262031	6.42857	0.0112299	0.0632708
healthy_skin_control_8W (n=10)	melanoma_tissue_progression_8W (n=9)	13.5	0.000238563	0.00731803	13.5	0.000238563	0.00612313	13.5	0.000238563	0.00565327	12.3267	0.000446533	0.0226057
healthy_skin_control_8W (n=10)	melanoma_tissue_regression_12W (n=8)	9.67105	0.00187194	0.0138436	12.6316	0.000379285	0.00668114	11.4	0.000734441	0.0058502	8.59737	0.00336649	0.0370314
healthy_skin_control_8W (n=10)	melanoma_tissue_regression_8W (n=10)	14.2857	0.000157052	0.00731803	14.2857	0.000157052	0.00612313	14.2857	0.000157052	0.00565327	8.69143	0.0031971	0.0370314
healthy_skin_progression_10W (n=7)	healthy_skin_progression_12W (n=7)	0.689796	0.406234	0.493895	0.330612	0.565299	0.630395	0.918367	0.337904	0.377081	2.97551	0.0845335	0.182497
healthy_skin_progression_10W (n=7)	healthy_skin_progression_6W (n=3)	1.57143	0.21	0.303187	5.72727	0.0167034	0.0318883	1.57143	0.21	0.256666	2.19481	0.138477	0.257969
healthy_skin_progression_10W (n=7)	healthy_skin_progression_8W (n=10)	0.238095	0.625585	0.701506	7.46667	0.00628518	0.0223366	4.2	0.040424	0.0639585	5.48571	0.0191725	0.0763594
healthy_skin_progression_10W (n=7)	healthy_skin_regression_10W (n=7)	0.689796	0.406234	0.493895	2.15918	0.14172	0.199618	2.15918	0.14172	0.184957	1.8	0.179712	0.305048
healthy_skin_progression_10W (n=7)	healthy_skin_regression_12W (n=11)	1.97061	0.160383	0.242147	0.100478	0.751256	0.792421	3.11893	0.0773874	0.113142	0.0184552	0.89194	0.946403
healthy_skin_progression_10W (n=7)	healthy_skin_regression_8W (n=9)	0.070028	0.791296	0.816024	6.72549	0.00950446	0.0267433	1.23529	0.26638	0.307669	10.423	0.00124458	0.0261361
healthy_skin_progression_10W (n=7)	melanoma_surface_progression_10W (n=4)	7	0.00815097	0.0329487	7	0.00815097	0.0254442	7	0.00815097	0.0238339	0.142857	0.705457	0.835695
healthy_skin_progression_10W (n=7)	melanoma_surface_progression_12W (n=4)	6.03571	0.0140193	0.0409931	1.75	0.185877	0.241965	7	0.00815097	0.0238339	0.0357143	0.850107	0.917639
healthy_skin_progression_10W (n=7)	melanoma_surface_progression_8W (n=7)	9.8	0.00174512	0.0134374	9.8	0.00174512	0.01003	9.8	0.00174512	0.00900169	0.918367	0.337904	0.494024
healthy_skin_progression_10W (n=7)	melanoma_surface_regression_10W (n=7)	4.4449	0.0350057	0.0715603	9.8	0.00174512	0.01003	7.54694	0.00601121	0.0204204	0.0367347	0.848006	0.917639
healthy_skin_progression_10W (n=7)	melanoma_surface_regression_12W (n=10)	6.94286	0.00841546	0.0329487	6.94286	0.00841546	0.0259196	8.57143	0.00341479	0.0143421	1.15238	0.283051	0.438824
healthy_skin_progression_10W (n=7)	melanoma_surface_regression_8W (n=11)	11.5345	0.000683158	0.00928291	5.76008	0.0163943	0.0318883	11.5345	0.000683158	0.00584479	1.72454	0.18911	0.316553
healthy_skin_progression_10W (n=7)	melanoma_tissue_progression_10W (n=3)	5.72727	0.0167034	0.0433538	5.72727	0.0167034	0.0318883	5.72727	0.0167034	0.0329785	5.72727	0.0167034	0.0714534
healthy_skin_progression_10W (n=7)	melanoma_tissue_progression_12W (n=6)	8.16327	0.00427473	0.0229643	7.36735	0.00664189	0.0225629	9	0.0026998	0.0122285	0.734694	0.391366	0.553878
healthy_skin_progression_10W (n=7)	melanoma_tissue_progression_6W (n=3)	5.72727	0.0167034	0.0433538	5.72727	0.0167034	0.0318883	5.72727	0.0167034	0.0329785	5.72727	0.0167034	0.0714534
healthy_skin_progression_10W (n=7)	melanoma_tissue_progression_8W (n=9)	11.1176	0.000855102	0.00987643	11.1176	0.000855102	0.00678172	11.1176	0.000855102	0.00617277	4.2605	0.0390083	0.120549
healthy_skin_progression_10W (n=7)	melanoma_tissue_regression_12W (n=8)	6.48214	0.0108964	0.0355357	9.76339	0.00178021	0.01003	9.05357	0.00262182	0.0122285	0.0133929	0.907869	0.946403
healthy_skin_progression_10W (n=7)	melanoma_tissue_regression_8W (n=10)	11.0095	0.000906449	0.00997094	11.6667	0.000636299	0.00668114	11.6667	0.000636299	0.00565327	6.4381	0.0111698	0.0632708
healthy_skin_progression_12W (n=7)	healthy_skin_progression_6W (n=3)	1.57143	0.21	0.303187	4.68831	0.0303685	0.0527452	0.116883	0.73244	0.775608	4.68831	0.0303685	0.104703
healthy_skin_progression_12W (n=7)	healthy_skin_progression_8W (n=10)	0.152381	0.69627	0.75511	5.95238	0.0146974	0.0318883	1.37143	0.241567	0.287639	8.00952	0.0046532	0.0410938
healthy_skin_progression_12W (n=7)	healthy_skin_regression_10W (n=7)	1.17959	0.277439	0.374786	1.47347	0.224799	0.282221	2.55102	0.110223	0.152464	0.493878	0.482203	0.640166
healthy_skin_progression_12W (n=7)	healthy_skin_regression_12W (n=11)	0.74026	0.389578	0.491762	0.0184552	0.89194	0.907657	1.08476	0.297636	0.337029	0.74026	0.389578	0.553878
healthy_skin_progression_12W (n=7)	healthy_skin_regression_8W (n=9)	0.226891	0.633839	0.707328	6.18768	0.0128643	0.0285736	2.04202	0.153007	0.198565	4.70868	0.0300106	0.104703
healthy_skin_progression_12W (n=7)	melanoma_surface_progression_10W (n=4)	5.14286	0.0233422	0.0546352	7	0.00815097	0.0254442	7	0.00815097	0.0238339	2.89286	0.088973	0.184868
healthy_skin_progression_12W (n=7)	melanoma_surface_progression_12W (n=4)	3.57143	0.0587817	0.109505	1.75	0.185877	0.241965	7	0.00815097	0.0238339	0.892857	0.344704	0.497667
healthy_skin_progression_12W (n=7)	melanoma_surface_progression_8W (n=7)	6.86122	0.00880862	0.0333572	9.8	0.00174512	0.01003	9.8	0.00174512	0.00900169	3.43265	0.0639193	0.144871
healthy_skin_progression_12W (n=7)	melanoma_surface_regression_10W (n=7)	0.689796	0.406234	0.493895	7.54694	0.00601121	0.0223366	3.43265	0.0639193	0.0952604	5	0.0253473	0.0900805
healthy_skin_progression_12W (n=7)	melanoma_surface_regression_12W (n=10)	3.08571	0.0789826	0.13718	7.46667	0.00628518	0.0223366	5.0381	0.0247957	0.0440601	2.75238	0.0971097	0.198516
healthy_skin_progression_12W (n=7)	melanoma_surface_regression_8W (n=11)	9.20506	0.00241347	0.0164119	6.66234	0.00984717	0.0267433	9.76282	0.00178077	0.00900169	3.11893	0.0773874	0.171889
healthy_skin_progression_12W (n=7)	melanoma_tissue_progression_10W (n=3)	5.72727	0.0167034	0.0433538	5.72727	0.0167034	0.0318883	5.72727	0.0167034	0.0329785	5.72727	0.0167034	0.0714534
healthy_skin_progression_12W (n=7)	melanoma_tissue_progression_12W (n=6)	7.36735	0.00664189	0.0300838	7.36735	0.00664189	0.0225629	7.36735	0.00664189	0.0216095	2.93878	0.0864763	0.184868
healthy_skin_progression_12W (n=7)	melanoma_tissue_progression_6W (n=3)	3.75325	0.052705	0.099794	5.72727	0.0167034	0.0318883	5.72727	0.0167034	0.0329785	5.72727	0.0167034	0.0714534
healthy_skin_progression_12W (n=7)	melanoma_tissue_progression_8W (n=9)	10.423	0.00124458	0.0112695	11.1176	0.000855102	0.00678172	11.1176	0.000855102	0.00617277	7.86835	0.00503076	0.0410938
healthy_skin_progression_12W (n=7)	melanoma_tissue_regression_12W (n=8)	3.01339	0.0825793	0.142357	7.71429	0.00547855	0.0214499	5.90625	0.0150873	0.0327252	2.625	0.105193	0.2113
healthy_skin_progression_12W (n=7)	melanoma_tissue_regression_8W (n=10)	9.15238	0.00248395	0.0164119	11.6667	0.000636299	0.00668114	11.6667	0.000636299	0.00565327	6.4381	0.0111698	0.0632708
healthy_skin_progression_6W (n=3)	healthy_skin_progression_8W (n=10)	1.4	0.236724	0.331413	0.257143	0.61209	0.666947	1.82857	0.176296	0.222538	1.4	0.236724	0.377125
healthy_skin_progression_6W (n=3)	healthy_skin_regression_10W (n=7)	2.19481	0.138477	0.218587	5.72727	0.0167034	0.0318883	3.75325	0.052705	0.0795743	2.92208	0.0873753	0.184868
healthy_skin_progression_6W (n=3)	healthy_skin_regression_12W (n=11)	3.78788	0.051625	0.0993782	2.18788	0.139101	0.197131	0.29697	0.585788	0.638288	0.0545455	0.815335	0.911089
healthy_skin_progression_6W (n=3)	healthy_skin_regression_8W (n=9)	0.418803	0.517535	0.597753	6.23077	0.0125549	0.0282832	1.92308	0.165518	0.211241	6.23077	0.0125549	0.0659133
healthy_skin_progression_6W (n=3)	melanoma_surface_progression_10W (n=4)	4.5	0.0338949	0.0715603	3.125	0.0770999	0.115332	4.5	0.0338949	0.0551388	1.125	0.288844	0.44482
healthy_skin_progression_6W (n=3)	melanoma_surface_progression_12W (n=4)	4.5	0.0338949	0.0715603	1.125	0.288844	0.349335	4.5	0.0338949	0.0551388	0	1	1
healthy_skin_progression_6W (n=3)	melanoma_surface_progression_8W (n=7)	5.72727	0.0167034	0.0433538	4.68831	0.0303685	0.0527452	5.72727	0.0167034	0.0329785	0.324675	0.568811	0.731544
healthy_skin_progression_6W (n=3)	melanoma_surface_regression_10W (n=7)	5.72727	0.0167034	0.0433538	0.116883	0.73244	0.779166	5.72727	0.0167034	0.0329785	0.636364	0.425031	0.584417
healthy_skin_progression_6W (n=3)	melanoma_surface_regression_12W (n=10)	6.42857	0.0112299	0.0355357	0.114286	0.735317	0.779166	5.6	0.0179605	0.0348645	0.0285714	0.865772	0.930202
healthy_skin_progression_6W (n=3)	melanoma_surface_regression_8W (n=11)	6.6	0.0101979	0.0355357	2.67273	0.102081	0.148306	6.6	0.0101979	0.0262031	0.0545455	0.815335	0.911089
healthy_skin_progression_6W (n=3)	melanoma_tissue_progression_10W (n=3)	3.85714	0.0495346	0.0961554	3.85714	0.0495346	0.0789138	3.85714	0.0495346	0.0762833	3.85714	0.0495346	0.130913
healthy_skin_progression_6W (n=3)	melanoma_tissue_progression_12W (n=6)	5.4	0.0201368	0.0489641	1.66667	0.196706	0.249665	5.4	0.0201368	0.0378178	0.266667	0.605577	0.756037
healthy_skin_progression_6W (n=3)	melanoma_tissue_progression_6W (n=3)	3.85714	0.0495346	0.0961554	3.85714	0.0495346	0.0789138	3.85714	0.0495346	0.0762833	3.85714	0.0495346	0.130913
healthy_skin_progression_6W (n=3)	melanoma_tissue_progression_8W (n=9)	6.23077	0.0125549	0.0385929	6.23077	0.0125549	0.0282832	6.23077	0.0125549	0.0284332	1.92308	0.165518	0.285333
healthy_skin_progression_6W (n=3)	melanoma_tissue_regression_12W (n=8)	5.04167	0.0247447	0.0556099	1.04167	0.307434	0.369882	5.04167	0.0247447	0.0440601	0.0416667	0.838256	0.917639
healthy_skin_progression_6W (n=3)	melanoma_tissue_regression_8W (n=10)	6.42857	0.0112299	0.0355357	6.42857	0.0112299	0.0267433	6.42857	0.0112299	0.0262031	2.31429	0.12819	0.244727
healthy_skin_progression_8W (n=10)	healthy_skin_regression_10W (n=7)	0.609524	0.434967	0.515269	7.46667	0.00628518	0.0223366	6.4381	0.0111698	0.0262031	5.95238	0.0146974	0.0714534
healthy_skin_progression_8W (n=10)	healthy_skin_regression_12W (n=11)	1.43306	0.231266	0.329768	3.61488	0.057265	0.0881881	0.0793388	0.778195	0.813408	1.60661	0.204969	0.333435
healthy_skin_progression_8W (n=10)	healthy_skin_regression_8W (n=9)	0.54	0.462433	0.542243	9.12667	0.0025191	0.0121232	3.22667	0.072448	0.107279	9.62667	0.00191772	0.0323285
healthy_skin_progression_8W (n=10)	melanoma_surface_progression_10W (n=4)	5.12	0.0236516	0.0546352	2	0.157299	0.212492	5.12	0.0236516	0.0430199	4.5	0.0338949	0.108746
healthy_skin_progression_8W (n=10)	melanoma_surface_progression_12W (n=4)	5.12	0.0236516	0.0546352	1.28	0.257899	0.31521	5.12	0.0236516	0.0430199	0.5	0.4795	0.640166
healthy_skin_progression_8W (n=10)	melanoma_surface_progression_8W (n=7)	8.57143	0.00341479	0.0202261	6.4381	0.0111698	0.0267433	8.57143	0.00341479	0.0143421	1.37143	0.241567	0.379605
healthy_skin_progression_8W (n=10)	melanoma_surface_regression_10W (n=7)	3.4381	0.0637091	0.114743	0.00952381	0.922258	0.926268	3.80952	0.0509619	0.0779616	4.2	0.040424	0.120549
healthy_skin_progression_8W (n=10)	melanoma_surface_regression_12W (n=10)	7.82286	0.00515896	0.0243208	0.0914286	0.762369	0.793958	2.76571	0.0963037	0.135647	0.0514286	0.820596	0.911089
healthy_skin_progression_8W (n=10)	melanoma_surface_regression_8W (n=11)	11.4248	0.000724705	0.00930038	4.46281	0.0346405	0.057568	8.74711	0.00310094	0.0137753	0.838017	0.359965	0.516471
healthy_skin_progression_8W (n=10)	melanoma_tissue_progression_10W (n=3)	5.6	0.0179605	0.0449244	6.42857	0.0112299	0.0267433	6.42857	0.0112299	0.0262031	3.45714	0.0629791	0.144871
healthy_skin_progression_8W (n=10)	melanoma_tissue_progression_12W (n=6)	7.95294	0.00480093	0.0231045	1.69412	0.193059	0.247759	7.95294	0.00480093	0.0176034	0.0117647	0.913627	0.946403
healthy_skin_progression_8W (n=10)	melanoma_tissue_progression_6W (n=3)	4.11429	0.0425225	0.0839546	6.42857	0.0112299	0.0267433	6.42857	0.0112299	0.0262031	4.11429	0.0425225	0.122784
healthy_skin_progression_8W (n=10)	melanoma_tissue_progression_8W (n=9)	10.6667	0.00109084	0.0110884	11.76	0.000605172	0.00668114	12.9067	0.000327414	0.00565327	3.52667	0.0603891	0.144871
healthy_skin_progression_8W (n=10)	melanoma_tissue_regression_12W (n=8)	5.75526	0.0164393	0.0433538	0.789474	0.374259	0.441091	4.54737	0.0329694	0.0551388	0.284211	0.593955	0.749119
healthy_skin_progression_8W (n=10)	melanoma_tissue_regression_8W (n=10)	11.5714	0.000669729	0.00928291	11.0629	0.000880743	0.00678172	12.0914	0.000506541	0.00565327	2.52	0.112411	0.218209
healthy_skin_regression_10W (n=7)	healthy_skin_regression_12W (n=11)	4.15243	0.0415749	0.0827914	0.904306	0.34163	0.406786	7.13807	0.00754642	0.0238339	0.100478	0.751256	0.872061
healthy_skin_regression_10W (n=7)	healthy_skin_regression_8W (n=9)	0.0252101	0.873845	0.885343	3.83473	0.050201	0.0794275	0.00280112	0.957791	0.966156	7.86835	0.00503076	0.0410938
healthy_skin_regression_10W (n=7)	melanoma_surface_progression_10W (n=4)	7	0.00815097	0.0329487	7	0.00815097	0.0254442	7	0.00815097	0.0238339	2.28571	0.13057	0.247227
healthy_skin_regression_10W (n=7)	melanoma_surface_progression_12W (n=4)	7	0.00815097	0.0329487	1.75	0.185877	0.241965	7	0.00815097	0.0238339	0.892857	0.344704	0.497667
healthy_skin_regression_10W (n=7)	melanoma_surface_progression_8W (n=7)	9.8	0.00174512	0.0134374	9.8	0.00174512	0.01003	9.8	0.00174512	0.00900169	2.55102	0.110223	0.21762
healthy_skin_regression_10W (n=7)	melanoma_surface_regression_10W (n=7)	6.86122	0.00880862	0.0333572	9.8	0.00174512	0.01003	9.8	0.00174512	0.00900169	3.92245	0.0476454	0.130913
healthy_skin_regression_10W (n=7)	melanoma_surface_regression_12W (n=10)	11.6667	0.000636299	0.00928291	8.00952	0.0046532	0.0200103	11.6667	0.000636299	0.00565327	1.86667	0.171857	0.294067
healthy_skin_regression_10W (n=7)	melanoma_surface_regression_8W (n=11)	12.1579	0.000488805	0.00928291	7.63021	0.00573986	0.0220984	12.1579	0.000488805	0.00565327	2.23308	0.135084	0.253695
healthy_skin_regression_10W (n=7)	melanoma_tissue_progression_10W (n=3)	5.72727	0.0167034	0.0433538	5.72727	0.0167034	0.0318883	5.72727	0.0167034	0.0329785	5.72727	0.0167034	0.0714534
healthy_skin_regression_10W (n=7)	melanoma_tissue_progression_12W (n=6)	9	0.0026998	0.0164119	7.36735	0.00664189	0.0225629	9	0.0026998	0.0122285	1.30612	0.253098	0.395038
healthy_skin_regression_10W (n=7)	melanoma_tissue_progression_6W (n=3)	5.72727	0.0167034	0.0433538	5.72727	0.0167034	0.0318883	5.72727	0.0167034	0.0329785	5.72727	0.0167034	0.0714534
healthy_skin_regression_10W (n=7)	melanoma_tissue_progression_8W (n=9)	11.1176	0.000855102	0.00987643	11.1176	0.000855102	0.00678172	11.1176	0.000855102	0.00617277	7.86835	0.00503076	0.0410938
healthy_skin_regression_10W (n=7)	melanoma_tissue_regression_12W (n=8)	7.08482	0.00777396	0.0329487	10.5	0.00119375	0.00889533	9.76339	0.00178021	0.00900169	3.01339	0.0825793	0.17996
healthy_skin_regression_10W (n=7)	melanoma_tissue_regression_8W (n=10)	11.6667	0.000636299	0.00928291	11.6667	0.000636299	0.00668114	11.6667	0.000636299	0.00565327	6.4381	0.0111698	0.0632708
healthy_skin_regression_12W (n=11)	healthy_skin_regression_8W (n=9)	2.42569	0.119361	0.19626	7.27417	0.00699532	0.0234191	4.68831	0.0303685	0.0527452	3.46465	0.0626939	0.144871
healthy_skin_regression_12W (n=11)	melanoma_surface_progression_10W (n=4)	2.45455	0.117185	0.196158	5.52273	0.018771	0.0355418	5.52273	0.018771	0.0361341	0.0681818	0.794003	0.899091
healthy_skin_regression_12W (n=11)	melanoma_surface_progression_12W (n=4)	1.09091	0.29627	0.395597	1.38068	0.239985	0.298046	4.36364	0.0367139	0.059307	0.0170455	0.896125	0.946403
healthy_skin_regression_12W (n=11)	melanoma_surface_progression_8W (n=7)	3.44703	0.0633657	0.114743	10.337	0.00130391	0.00912739	9.76282	0.00178077	0.00900169	0.346548	0.556074	0.724386
healthy_skin_regression_12W (n=11)	melanoma_surface_regression_10W (n=7)	0.100478	0.751256	0.788819	4.92344	0.0264946	0.0474439	0.904306	0.34163	0.379406	0.0184552	0.89194	0.946403
healthy_skin_regression_12W (n=11)	melanoma_surface_regression_12W (n=10)	0.71405	0.398103	0.493895	4.17025	0.0411398	0.0665972	1.79008	0.180916	0.227128	1.43306	0.231266	0.370989
healthy_skin_regression_12W (n=11)	melanoma_surface_regression_8W (n=11)	5.74452	0.0165402	0.0433538	8.53863	0.00347688	0.0160632	10.1427	0.00144878	0.00900169	0.389148	0.532747	0.699231
healthy_skin_regression_12W (n=11)	melanoma_tissue_progression_10W (n=3)	4.41818	0.0355579	0.0720515	6.6	0.0101979	0.0267433	6.6	0.0101979	0.0262031	5.09697	0.0239677	0.0900805
healthy_skin_regression_12W (n=11)	melanoma_tissue_progression_12W (n=6)	4.45455	0.0348085	0.0715603	5.81818	0.0158613	0.0318883	7.91919	0.00489131	0.0176546	1.0101	0.314879	0.475405
healthy_skin_regression_12W (n=11)	melanoma_tissue_progression_6W (n=3)	2.18788	0.139101	0.218587	6.6	0.0101979	0.0267433	6.6	0.0101979	0.0262031	4.41818	0.0355579	0.112519
healthy_skin_regression_12W (n=11)	melanoma_tissue_progression_8W (n=9)	9.00577	0.00269128	0.0164119	14.1429	0.000169439	0.00612313	14.1429	0.000169439	0.00565327	6.47763	0.010924	0.0632708
healthy_skin_regression_12W (n=11)	melanoma_tissue_regression_12W (n=8)	0.981818	0.32175	0.422297	5.73409	0.0166387	0.0318883	3.60682	0.0575431	0.0863147	0.681818	0.408961	0.565689
healthy_skin_regression_12W (n=11)	melanoma_tissue_regression_8W (n=10)	7.54215	0.00602721	0.0278457	14.4595	0.000143205	0.00612313	12.3967	0.000430095	0.00565327	5.4	0.0201368	0.0788405
healthy_skin_regression_8W (n=9)	melanoma_surface_progression_10W (n=4)	4.66667	0.0307536	0.0670196	7.71429	0.00547855	0.0214499	6.88095	0.00871191	0.0251556	7.71429	0.00547855	0.0421849
healthy_skin_regression_8W (n=9)	melanoma_surface_progression_12W (n=4)	3.42857	0.0640775	0.114743	5.35714	0.0206376	0.0384458	6.09524	0.0135547	0.030107	2.38095	0.122823	0.236434
healthy_skin_regression_8W (n=9)	melanoma_surface_progression_8W (n=7)	6.18768	0.0128643	0.0385929	11.1176	0.000855102	0.00678172	9.7507	0.00179254	0.00900169	10.423	0.00124458	0.0261361
healthy_skin_regression_8W (n=9)	melanoma_surface_regression_10W (n=7)	4.2605	0.0390083	0.0783559	11.1176	0.000855102	0.00678172	5.17927	0.0228579	0.0422414	11.1176	0.000855102	0.0226057
healthy_skin_regression_8W (n=9)	melanoma_surface_regression_12W (n=10)	5.60667	0.0178923	0.0449244	12.3267	0.000446533	0.00668114	6.82667	0.00898067	0.0256115	11.76	0.000605172	0.0226057
healthy_skin_regression_8W (n=9)	melanoma_surface_regression_8W (n=11)	9.00577	0.00269128	0.0164119	11.43	0.000722671	0.00678172	11.43	0.000722671	0.0058502	9.46753	0.00209141	0.0323285
healthy_skin_regression_8W (n=9)	melanoma_tissue_progression_10W (n=3)	5.34188	0.020819	0.0500957	6.23077	0.0125549	0.0282832	6.23077	0.0125549	0.0284332	6.23077	0.0125549	0.0659133
healthy_skin_regression_8W (n=9)	melanoma_tissue_progression_12W (n=6)	6.125	0.0133283	0.0394724	10.125	0.00146272	0.00993787	9.38889	0.00218304	0.0105059	5.01389	0.0251448	0.0900805
healthy_skin_regression_8W (n=9)	melanoma_tissue_progression_6W (n=3)	3.76923	0.0522036	0.0996615	6.23077	0.0125549	0.0282832	6.23077	0.0125549	0.0284332	6.23077	0.0125549	0.0659133
healthy_skin_regression_8W (n=9)	melanoma_tissue_progression_8W (n=9)	10.3879	0.00126843	0.0112695	12.7895	0.000348575	0.00668114	12.7895	0.000348575	0.00565327	12.1657	0.000486766	0.0226057
healthy_skin_regression_8W (n=9)	melanoma_tissue_regression_12W (n=8)	3.7037	0.0542918	0.101963	12	0.000532006	0.00668114	7.25926	0.00705364	0.0226304	11.3426	0.000757495	0.0226057
healthy_skin_regression_8W (n=9)	melanoma_tissue_regression_8W (n=10)	9.62667	0.00191772	0.0138436	13.5	0.000238563	0.00612313	12.3267	0.000446533	0.00565327	9.12667	0.0025191	0.0323285
melanoma_surface_progression_10W (n=4)	melanoma_surface_progression_12W (n=4)	0.333333	0.563703	0.647838	0.0833333	0.77283	0.798025	1.33333	0.248213	0.292537	0.0833333	0.77283	0.892619
melanoma_surface_progression_10W (n=4)	melanoma_surface_progression_8W (n=7)	0.0357143	0.850107	0.868914	1.28571	0.256839	0.31521	0.321429	0.57075	0.62485	0.571429	0.449692	0.611052
melanoma_surface_progression_10W (n=4)	melanoma_surface_regression_10W (n=7)	2.89286	0.088973	0.152243	1.75	0.185877	0.241965	2.89286	0.088973	0.126869	0.0357143	0.850107	0.917639
melanoma_surface_progression_10W (n=4)	melanoma_surface_regression_12W (n=10)	2.42	0.119795	0.19626	0.5	0.4795	0.551067	2	0.157299	0.202995	0.72	0.396144	0.553878
melanoma_surface_progression_10W (n=4)	melanoma_surface_regression_8W (n=11)	0.426136	0.513891	0.596527	1.70455	0.191695	0.247382	1.38068	0.239985	0.287639	1.09091	0.29627	0.453234
melanoma_surface_progression_10W (n=4)	melanoma_tissue_progression_10W (n=3)	2	0.157299	0.239053	4.5	0.0338949	0.056737	4.5	0.0338949	0.0551388	4.5	0.0338949	0.108746
melanoma_surface_progression_10W (n=4)	melanoma_tissue_progression_12W (n=6)	0.181818	0.669815	0.740322	0	1	1	1.13636	0.286422	0.327542	0.727273	0.393769	0.553878
melanoma_surface_progression_10W (n=4)	melanoma_tissue_progression_6W (n=3)	0.125	0.723674	0.773929	4.5	0.0338949	0.056737	4.5	0.0338949	0.0551388	4.5	0.0338949	0.108746
melanoma_surface_progression_10W (n=4)	melanoma_tissue_progression_8W (n=9)	3.42857	0.0640775	0.114743	7.71429	0.00547855	0.0214499	7.71429	0.00547855	0.0191749	2.88095	0.089633	0.184868
melanoma_surface_progression_10W (n=4)	melanoma_tissue_regression_12W (n=8)	1.41346	0.234483	0.331413	0.461538	0.496906	0.565445	0.461538	0.496906	0.546596	0.259615	0.610385	0.756037
melanoma_surface_progression_10W (n=4)	melanoma_tissue_regression_8W (n=10)	0.72	0.396144	0.493895	7.22	0.00720957	0.0237916	2.88	0.089686	0.127101	3.92	0.0477149	0.130913
melanoma_surface_progression_12W (n=4)	melanoma_surface_progression_8W (n=7)	0.892857	0.344704	0.44237	0.571429	0.449692	0.519394	1.75	0.185877	0.230847	0	1	1
melanoma_surface_progression_12W (n=4)	melanoma_surface_regression_10W (n=7)	2.28571	0.13057	0.210921	0.571429	0.449692	0.519394	2.89286	0.088973	0.126869	0	1	1
melanoma_surface_progression_12W (n=4)	melanoma_surface_regression_12W (n=10)	1.62	0.203092	0.298817	0.08	0.777297	0.798025	1.28	0.257899	0.300882	0.08	0.777297	0.893312
melanoma_surface_progression_12W (n=4)	melanoma_surface_regression_8W (n=11)	1.70455	0.191695	0.285687	2.0625	0.150962	0.210074	2.45455	0.117185	0.160176	0.0681818	0.794003	0.899091
melanoma_surface_progression_12W (n=4)	melanoma_tissue_progression_10W (n=3)	3.125	0.0770999	0.134925	4.5	0.0338949	0.056737	4.5	0.0338949	0.0551388	2	0.157299	0.273204
melanoma_surface_progression_12W (n=4)	melanoma_tissue_progression_12W (n=6)	1.63636	0.200825	0.297376	0.181818	0.669815	0.71633	1.63636	0.200825	0.246759	0.181818	0.669815	0.797564
melanoma_surface_progression_12W (n=4)	melanoma_tissue_progression_6W (n=3)	0.125	0.723674	0.773929	4.5	0.0338949	0.056737	4.5	0.0338949	0.0551388	2	0.157299	0.273204
melanoma_surface_progression_12W (n=4)	melanoma_tissue_progression_8W (n=9)	3.42857	0.0640775	0.114743	7.71429	0.00547855	0.0214499	7.71429	0.00547855	0.0191749	2.88095	0.089633	0.184868
melanoma_surface_progression_12W (n=4)	melanoma_tissue_regression_12W (n=8)	0.115385	0.734095	0.775608	0.0288462	0.865135	0.884275	0.259615	0.610385	0.661966	0.115385	0.734095	0.862224
melanoma_surface_progression_12W (n=4)	melanoma_tissue_regression_8W (n=10)	2.42	0.119795	0.19626	5.78	0.0162095	0.0318883	4.5	0.0338949	0.0551388	2	0.157299	0.273204
melanoma_surface_progression_8W (n=7)	melanoma_surface_regression_10W (n=7)	5.58776	0.0180865	0.0449244	4.4449	0.0350057	0.0577594	6.20816	0.0127163	0.028519	0.2	0.654721	0.787711
melanoma_surface_progression_8W (n=7)	melanoma_surface_regression_12W (n=10)	5.48571	0.0191725	0.0471154	2.14286	0.143235	0.200529	4.2	0.040424	0.0639585	0.238095	0.625585	0.756598
melanoma_surface_progression_8W (n=7)	melanoma_surface_regression_8W (n=11)	0.24812	0.618402	0.696833	0.24812	0.618402	0.670661	0.166097	0.683604	0.727708	0.00205058	0.963881	0.985206
melanoma_surface_progression_8W (n=7)	melanoma_tissue_progression_10W (n=3)	1.57143	0.21	0.303187	4.68831	0.0303685	0.0527452	4.68831	0.0303685	0.0527452	3.75325	0.052705	0.130913
melanoma_surface_progression_8W (n=7)	melanoma_tissue_progression_12W (n=6)	0.250689	0.616591	0.696833	0.0816327	0.775097	0.798025	0.183673	0.668235	0.71464	0.183673	0.668235	0.797564
melanoma_surface_progression_8W (n=7)	melanoma_tissue_progression_6W (n=3)	0.116883	0.73244	0.775608	3.75325	0.052705	0.0817105	2.19481	0.138477	0.181751	3.75325	0.052705	0.130913
melanoma_surface_progression_8W (n=7)	melanoma_tissue_progression_8W (n=9)	2.04202	0.153007	0.23563	5.17927	0.0228579	0.0422414	4.2605	0.0390083	0.0625759	3.43137	0.0639689	0.144871
melanoma_surface_progression_8W (n=7)	melanoma_tissue_regression_12W (n=8)	2.26339	0.132464	0.212494	1.92857	0.164915	0.221484	2.625	0.105193	0.146382	0.0133929	0.907869	0.946403
melanoma_surface_progression_8W (n=7)	melanoma_tissue_regression_8W (n=10)	0.952381	0.329114	0.424723	3.80952	0.0509619	0.080083	2.4381	0.11842	0.160912	3.4381	0.0637091	0.144871
melanoma_surface_regression_10W (n=7)	melanoma_surface_regression_12W (n=10)	1.37143	0.241567	0.334143	0.00952381	0.922258	0.926268	0.238095	0.625585	0.67214	0.609524	0.434967	0.594541
melanoma_surface_regression_10W (n=7)	melanoma_surface_regression_8W (n=11)	6.20301	0.0127533	0.0385929	3.11893	0.0773874	0.115332	4.52973	0.0333108	0.0551388	0.461381	0.496979	0.656013
melanoma_surface_regression_10W (n=7)	melanoma_tissue_progression_10W (n=3)	4.68831	0.0303685	0.0668106	5.72727	0.0167034	0.0318883	5.72727	0.0167034	0.0329785	5.72727	0.0167034	0.0714534
melanoma_surface_regression_10W (n=7)	melanoma_tissue_progression_12W (n=6)	4.59184	0.0321246	0.069353	1.30612	0.253098	0.31265	5.89796	0.0151584	0.0327252	0.510204	0.475051	0.640166
melanoma_surface_regression_10W (n=7)	melanoma_tissue_progression_6W (n=3)	2.19481	0.138477	0.218587	5.72727	0.0167034	0.0318883	5.72727	0.0167034	0.0329785	5.72727	0.0167034	0.0714534
melanoma_surface_regression_10W (n=7)	melanoma_tissue_progression_8W (n=9)	8.47339	0.00360379	0.0208119	10.423	0.00124458	0.00898429	10.423	0.00124458	0.0082142	3.83473	0.050201	0.130913
melanoma_surface_regression_10W (n=7)	melanoma_tissue_regression_12W (n=8)	1.33929	0.24716	0.339845	0.334821	0.562834	0.630395	1.33929	0.24716	0.292537	0.0535714	0.816961	0.911089
melanoma_surface_regression_10W (n=7)	melanoma_tissue_regression_8W (n=10)	6.94286	0.00841546	0.0329487	9.15238	0.00248395	0.0121232	8.57143	0.00341479	0.0143421	5.0381	0.0247957	0.0900805
melanoma_surface_regression_12W (n=10)	melanoma_surface_regression_8W (n=11)	7.16033	0.00745335	0.0329487	3.09917	0.0783321	0.115992	4.76529	0.0290392	0.0512065	0.242975	0.622065	0.756301
melanoma_surface_regression_12W (n=10)	melanoma_tissue_progression_10W (n=3)	4.82857	0.0279918	0.0621741	6.42857	0.0112299	0.0267433	6.42857	0.0112299	0.0262031	3.45714	0.0629791	0.144871
melanoma_surface_regression_12W (n=10)	melanoma_tissue_progression_12W (n=6)	5.18824	0.0227403	0.0541547	0.952941	0.328972	0.393743	5.69412	0.0170219	0.0333225	0.0470588	0.828263	0.911089
melanoma_surface_regression_12W (n=10)	melanoma_tissue_progression_6W (n=3)	1.82857	0.176296	0.264445	6.42857	0.0112299	0.0267433	6.42857	0.0112299	0.0262031	3.45714	0.0629791	0.144871
melanoma_surface_regression_12W (n=10)	melanoma_tissue_progression_8W (n=9)	8.16667	0.00426672	0.0229643	12.9067	0.000327414	0.00668114	12.3267	0.000446533	0.00565327	4.50667	0.033763	0.108746
melanoma_surface_regression_12W (n=10)	melanoma_tissue_regression_12W (n=8)	1.54737	0.213524	0.306361	0.197368	0.656853	0.705736	0.789474	0.374259	0.413655	0	1	1
melanoma_surface_regression_12W (n=10)	melanoma_tissue_regression_8W (n=10)	8.25143	0.00407199	0.0229422	9.14286	0.00249691	0.0121232	9.60571	0.00193973	0.00953356	2.52	0.112411	0.218209
melanoma_surface_regression_8W (n=11)	melanoma_tissue_progression_10W (n=3)	1.02424	0.311515	0.4112	5.82424	0.0158068	0.0318883	3.20606	0.0733659	0.107946	3.78788	0.051625	0.130913
melanoma_surface_regression_8W (n=11)	melanoma_tissue_progression_12W (n=6)	0.010101	0.919944	0.927979	0.0909091	0.763025	0.793958	0.010101	0.919944	0.944476	0.252525	0.615303	0.756037
melanoma_surface_regression_8W (n=11)	melanoma_tissue_progression_6W (n=3)	0.490909	0.483522	0.564109	3.78788	0.051625	0.0805769	1.75152	0.185686	0.230847	3.78788	0.051625	0.130913
melanoma_surface_regression_8W (n=11)	melanoma_tissue_progression_8W (n=9)	1.05195	0.305059	0.404992	5.36941	0.0204929	0.0384458	3.75325	0.052705	0.0795743	4.05339	0.0440827	0.125717
melanoma_surface_regression_8W (n=11)	melanoma_tissue_regression_12W (n=8)	3.3	0.0692799	0.123105	1.74545	0.186449	0.241965	2.20909	0.1372	0.181103	0.00681818	0.934192	0.959103
melanoma_surface_regression_8W (n=11)	melanoma_tissue_regression_8W (n=10)	0.71405	0.398103	0.493895	2.62314	0.105316	0.15205	2.4	0.121335	0.162956	4.17025	0.0411398	0.120549
melanoma_tissue_progression_10W (n=3)	melanoma_tissue_progression_12W (n=6)	0.6	0.438578	0.516896	3.26667	0.0707011	0.106745	5.4	0.0201368	0.0378178	1.66667	0.196706	0.324564
melanoma_tissue_progression_10W (n=3)	melanoma_tissue_progression_6W (n=3)	1.19048	0.275234	0.373994	1.19048	0.275234	0.334626	1.19048	0.275234	0.316313	0.047619	0.827259	0.911089
melanoma_tissue_progression_10W (n=3)	melanoma_tissue_progression_8W (n=9)	0.0769231	0.781511	0.809548	1.44444	0.229421	0.286467	2.47009	0.116032	0.159543	0.0769231	0.781511	0.893708
melanoma_tissue_progression_10W (n=3)	melanoma_tissue_regression_12W (n=8)	2.66667	0.10247	0.174049	5.04167	0.0247447	0.0447486	6	0.0143059	0.0314729	2.66667	0.10247	0.207637
melanoma_tissue_progression_10W (n=3)	melanoma_tissue_regression_8W (n=10)	0	1	1	0.257143	0.61209	0.666947	0	1	1	0.257143	0.61209	0.756037
melanoma_tissue_progression_12W (n=6)	melanoma_tissue_progression_6W (n=3)	0.0666667	0.796253	0.817487	1.66667	0.196706	0.249665	1.66667	0.196706	0.242989	1.06667	0.3017	0.458504
melanoma_tissue_progression_12W (n=6)	melanoma_tissue_progression_8W (n=9)	0.680556	0.409395	0.495133	2.34722	0.125506	0.180075	2.34722	0.125506	0.167584	2	0.157299	0.273204
melanoma_tissue_progression_12W (n=6)	melanoma_tissue_regression_12W (n=8)	2.01667	0.15558	0.238007	0.416667	0.518605	0.584379	2.4	0.121335	0.162956	0.0166667	0.897279	0.946403
melanoma_tissue_progression_12W (n=6)	melanoma_tissue_regression_8W (n=10)	0.188235	0.664389	0.737856	3.4	0.0651964	0.0997376	1.42353	0.232823	0.281582	0.952941	0.328972	0.484238
melanoma_tissue_progression_6W (n=3)	melanoma_tissue_progression_8W (n=9)	2.47009	0.116032	0.195645	0.418803	0.517535	0.584379	0.00854701	0.92634	0.946835	0.00854701	0.92634	0.955289
melanoma_tissue_progression_6W (n=3)	melanoma_tissue_regression_12W (n=8)	0.666667	0.414216	0.495772	4.16667	0.0412268	0.0665972	4.16667	0.0412268	0.0643835	2.04167	0.153042	0.273204
melanoma_tissue_progression_6W (n=3)	melanoma_tissue_regression_8W (n=10)	0.257143	0.61209	0.696516	0.257143	0.61209	0.666947	0.0285714	0.865772	0.892828	0.114286	0.735317	0.862224
melanoma_tissue_progression_8W (n=9)	melanoma_tissue_regression_12W (n=8)	5.78704	0.0161448	0.0433538	7.78704	0.00526224	0.0214499	10.0833	0.00149616	0.00900169	2.08333	0.148915	0.27301
melanoma_tissue_progression_8W (n=9)	melanoma_tissue_regression_8W (n=10)	0.00666667	0.934925	0.93899	0.326667	0.567628	0.630395	0.00666667	0.934925	0.9514	0.106667	0.743971	0.867967
melanoma_tissue_regression_12W (n=8)	melanoma_tissue_regression_8W (n=10)	3.15789	0.0755606	0.13324	8.59737	0.00336649	0.0158706	5.33684	0.0208793	0.038896	2.55789	0.109745	0.21762

## Sheet: kruskal-wallis-pairwise-SAMPLE_MELIM_CONDITION
		chao			evenness			shannon			simpson
Group 1	Group 2	H	p-value	q-value	H	p-value	q-value	H	p-value	q-value	H	p-value	q-value
healthy_skin-MeLiM_progression (n=27)	healthy_skin-MeLiM_regression (n=15)	2.86667	0.090432	0.131272	6.95969	0.00833665	0.0133982	0.318519	0.572499	0.628353	5.76899	0.0163114	0.0444828
healthy_skin-MeLiM_progression (n=27)	healthy_skin-crossbred_regression (n=12)	1.40833	0.235333	0.302571	7.33426	0.00676526	0.0112754	8.35648	0.00384314	0.00691765	3.00833	0.0828374	0.138062
healthy_skin-MeLiM_progression (n=27)	healthy_skin-white_control (n=30)	0.186207	0.666093	0.697074	0.744828	0.388119	0.436634	1.2516	0.263248	0.311741	2.86999	0.0902456	0.140036
healthy_skin-MeLiM_progression (n=27)	melanoma_skin-MeLiM_progression (n=15)	21.955	2.79113e-06	1.7943e-05	16.025	6.25123e-05	0.000354514	24.7444	6.54601e-07	7.36426e-06	0.00430663	0.947676	0.969215
healthy_skin-MeLiM_progression (n=27)	melanoma_skin-MeLiM_regression (n=16)	21.3737	3.77913e-06	2.12576e-05	9.55114	0.00199826	0.00374673	18.8946	1.38145e-05	4.78195e-05	0.0157828	0.900025	0.941887
healthy_skin-MeLiM_progression (n=27)	melanoma_skin-crossbred_regression (n=12)	9.44537	0.00211683	0.00553423	5.92593	0.0149197	0.0223795	11.8231	0.000584989	0.0013855	1.13426	0.286869	0.379679
healthy_skin-MeLiM_progression (n=27)	melanoma_tissue-MeLiM_progression (n=21)	30.2171	3.86279e-08	8.69128e-07	27.9755	1.22862e-07	2.76439e-06	33.0212	9.11611e-09	2.05112e-07	12.7037	0.000364932	0.00273699
healthy_skin-MeLiM_progression (n=27)	melanoma_tissue-MeLiM_regression (n=12)	19.4676	1.02321e-05	4.60412e-05	14.0083	0.000182002	0.000630008	20.2815	6.68444e-06	3.34222e-05	0.156481	0.692417	0.783304
healthy_skin-MeLiM_progression (n=27)	melanoma_tissue-crossbred_regression (n=6)	6.59041	0.0102529	0.0192242	11.2941	0.00077753	0.00183444	9.20479	0.00241382	0.00452592	12.9172	0.000325575	0.00273699
healthy_skin-MeLiM_regression (n=15)	healthy_skin-crossbred_regression (n=12)	5.0381	0.0247957	0.0429157	0.0857143	0.769698	0.787191	5.0381	0.0247957	0.0371936	1.05	0.305507	0.392795
healthy_skin-MeLiM_regression (n=15)	healthy_skin-white_control (n=30)	4.28754	0.0383928	0.059575	5.23188	0.0221765	0.0321917	1.88348	0.169939	0.212424	4.09043	0.0431265	0.092414
healthy_skin-MeLiM_regression (n=15)	melanoma_skin-MeLiM_progression (n=15)	4.74194	0.0294359	0.0490599	14.7204	0.000124688	0.000554259	15.0404	0.000105232	0.000278557	5.11011	0.0237868	0.0563373
healthy_skin-MeLiM_regression (n=15)	melanoma_skin-MeLiM_regression (n=16)	5.81406	0.0158985	0.0286173	14.4	0.000147802	0.000554259	9.50625	0.00204773	0.00400643	6.00625	0.0142553	0.0444828
healthy_skin-MeLiM_regression (n=15)	melanoma_skin-crossbred_regression (n=12)	0.402381	0.525862	0.577166	11.0095	0.000906449	0.00194239	2.14286	0.143235	0.184159	5.71667	0.0168046	0.0444828
healthy_skin-MeLiM_regression (n=15)	melanoma_tissue-MeLiM_progression (n=21)	12.8003	0.000346572	0.00103971	23.3207	1.37115e-06	2.05672e-05	23.6317	1.16652e-06	8.74893e-06	13.974	0.000185356	0.00273699
healthy_skin-MeLiM_regression (n=15)	melanoma_tissue-MeLiM_regression (n=12)	6.94286	0.00841546	0.0170809	16.0095	6.30246e-05	0.000354514	11.3357	0.000760306	0.00171069	5.48571	0.0191725	0.0479312
healthy_skin-MeLiM_regression (n=15)	melanoma_tissue-crossbred_regression (n=6)	1.02424	0.311515	0.378869	11.2061	0.000815306	0.00183444	5.82424	0.0158068	0.0245278	9.69697	0.00184572	0.0088184
healthy_skin-crossbred_regression (n=12)	healthy_skin-white_control (n=30)	0.896124	0.343823	0.396719	6.0031	0.0142808	0.0221598	4.36047	0.0367823	0.0533936	1.93798	0.163888	0.223483
healthy_skin-crossbred_regression (n=12)	melanoma_skin-MeLiM_progression (n=15)	19.2857	1.12545e-05	4.60412e-05	15.2381	9.47723e-05	0.000473861	19.2857	1.12545e-05	4.78195e-05	2.91667	0.0876688	0.140036
healthy_skin-crossbred_regression (n=12)	melanoma_skin-MeLiM_regression (n=16)	19.4504	1.03245e-05	4.60412e-05	13.7931	0.000204084	0.000634218	19.0431	1.27799e-05	4.78195e-05	4.17241	0.0410872	0.092414
healthy_skin-crossbred_regression (n=12)	melanoma_skin-crossbred_regression (n=12)	14.0833	0.000174887	0.000562135	10.83	0.000998686	0.00204277	17.28	3.22564e-05	9.67692e-05	3.63	0.0567468	0.111026
healthy_skin-crossbred_regression (n=12)	melanoma_tissue-MeLiM_progression (n=21)	22.2353	2.41199e-06	1.7943e-05	20.8459	4.97747e-06	5.59965e-05	22.2353	2.41199e-06	1.35674e-05	12.9076	0.000327257	0.00273699
healthy_skin-crossbred_regression (n=12)	melanoma_tissue-MeLiM_regression (n=12)	17.28	3.22564e-05	0.000120962	14.52	0.000138679	0.000554259	17.28	3.22564e-05	9.67692e-05	3.41333	0.0646717	0.116409
healthy_skin-crossbred_regression (n=12)	melanoma_tissue-crossbred_regression (n=6)	6.87719	0.00873026	0.0170809	11.3684	0.000747034	0.00183444	10.1404	0.00145059	0.00296711	11.3684	0.000747034	0.00480236
healthy_skin-white_control (n=30)	melanoma_skin-MeLiM_progression (n=15)	28.3136	1.03167e-07	1.54751e-06	18.9919	1.31276e-05	0.000118148	29.3478	6.04843e-08	9.07265e-07	1.95014	0.162571	0.223483
healthy_skin-white_control (n=30)	melanoma_skin-MeLiM_regression (n=16)	25.2787	4.96152e-07	5.58171e-06	12.7793	0.000350484	0.000927753	23.9064	1.01136e-06	8.74893e-06	2.45957	0.11681	0.172679
healthy_skin-white_control (n=30)	melanoma_skin-crossbred_regression (n=12)	10.2519	0.00136541	0.00384022	9.37984	0.00219384	0.00394891	16.9798	3.77787e-05	0.000106253	3.47984	0.0621206	0.116409
healthy_skin-white_control (n=30)	melanoma_tissue-MeLiM_progression (n=21)	35.6571	2.35284e-09	1.05878e-07	31.0187	2.55557e-08	1.15001e-06	36.1158	1.85938e-09	8.3672e-08	17.8905	2.33989e-05	0.00105295
healthy_skin-white_control (n=30)	melanoma_tissue-MeLiM_regression (n=12)	23.4698	1.26892e-06	1.14203e-05	17.4419	2.9623e-05	0.000222172	23.2008	1.45938e-06	9.38176e-06	2.43101	0.118956	0.172679
healthy_skin-white_control (n=30)	melanoma_tissue-crossbred_regression (n=6)	9.08288	0.00258013	0.00611083	13.3261	0.000261734	0.000736126	10.9622	0.000929912	0.00199267	13.9532	0.000187423	0.00273699
melanoma_skin-MeLiM_progression (n=15)	melanoma_skin-MeLiM_regression (n=16)	0.0015625	0.968469	0.968469	0.05625	0.812524	0.812524	0.025	0.874367	0.874367	0.05625	0.812524	0.891795
melanoma_skin-MeLiM_progression (n=15)	melanoma_skin-crossbred_regression (n=12)	8.57143	0.00341479	0.00768328	2.00238	0.157052	0.201924	7.20238	0.00728069	0.0121345	0.535714	0.464214	0.564585
melanoma_skin-MeLiM_progression (n=15)	melanoma_tissue-MeLiM_progression (n=21)	3.9583	0.0466409	0.0699614	10.1933	0.00140951	0.00275774	12.3452	0.000442128	0.00110532	7.52664	0.00607932	0.0248699
melanoma_skin-MeLiM_progression (n=15)	melanoma_tissue-MeLiM_regression (n=12)	0.771429	0.379775	0.427247	0.771429	0.379775	0.436634	0.771429	0.379775	0.427247	0.152381	0.69627	0.783304
melanoma_skin-MeLiM_progression (n=15)	melanoma_tissue-crossbred_regression (n=6)	1.02424	0.311515	0.378869	2.67273	0.102081	0.135107	0.0969697	0.755497	0.772667	10.1879	0.00141367	0.00795188
melanoma_skin-MeLiM_regression (n=16)	melanoma_skin-crossbred_regression (n=12)	7.00216	0.00814116	0.0170809	1.4569	0.227425	0.269319	3.11207	0.0777142	0.109286	0.260776	0.609588	0.72188
melanoma_skin-MeLiM_regression (n=16)	melanoma_tissue-MeLiM_progression (n=21)	2.07613	0.149619	0.210402	9.21147	0.00240504	0.00416257	8.12876	0.00435685	0.00754071	7.11372	0.00764961	0.028686
melanoma_skin-MeLiM_regression (n=16)	melanoma_tissue-MeLiM_regression (n=12)	0.950431	0.32961	0.390327	0.698276	0.403364	0.442716	1.34698	0.245806	0.298954	0.0344828	0.852684	0.91359
melanoma_skin-MeLiM_regression (n=16)	melanoma_tissue-crossbred_regression (n=6)	0.347826	0.555346	0.595014	1.76087	0.184516	0.224411	0.195652	0.658253	0.68887	9.58696	0.00195965	0.0088184
melanoma_skin-crossbred_regression (n=12)	melanoma_tissue-MeLiM_progression (n=21)	15.4412	8.51134e-05	0.000294623	13.7269	0.000211406	0.000634218	19.1723	1.19436e-05	4.78195e-05	5.73669	0.016614	0.0444828
melanoma_skin-crossbred_regression (n=12)	melanoma_tissue-MeLiM_regression (n=12)	9.36333	0.00221369	0.00553423	3	0.0832645	0.113543	7.05333	0.00791179	0.0127154	0	1	1
melanoma_skin-crossbred_regression (n=12)	melanoma_tissue-crossbred_regression (n=6)	1.48246	0.223391	0.295664	4.24561	0.0393518	0.0553385	2.84211	0.0918238	0.125214	6.87719	0.00873026	0.0302201
melanoma_tissue-MeLiM_progression (n=21)	melanoma_tissue-MeLiM_regression (n=12)	0.035014	0.851566	0.87092	1.91737	0.166147	0.207684	1.09804	0.294697	0.340035	3.22689	0.0724381	0.125374
melanoma_tissue-MeLiM_progression (n=21)	melanoma_tissue-crossbred_regression (n=6)	4.65646	0.0309369	0.04972	0.666667	0.414216	0.443803	2.66667	0.10247	0.135623	0.982993	0.321461	0.401826
melanoma_tissue-MeLiM_regression (n=12)	melanoma_tissue-crossbred_regression (n=6)	1.48246	0.223391	0.295664	0.140351	0.707932	0.74086	0.219298	0.639575	0.685259	3.86842	0.0492028	0.100642
