# Supplementary material for: Dysbiosis of skin microbiome and gut microbiome in melanoma progression
Source: BMC Microbiol. 2022 Feb 25;22:63. doi: 10.1186/s12866-022-02458-5 (PMC8881828; doi:10.1186/s12866-022-02458-5)
Supplement: Supplementary file 23 — Additional file 23. Pairwise comparison ofalpha diversity of faecal microbiota of animal models (white, crossbred, MeLiMpiglets) at different stat (control, melanoma regression and melanomaregression) at different ages (8, 10, 12 weeks) measured by Chao, Evenness,Shannon and Simpson index of diversity using Kruskal–Wallis pairwise test(p-value ≤ 0.05). [file 12866_2022_2458_MOESM23_ESM.xlsx]

## Sheet: kruskal-wallis-pairwise-MELIM_Condition_Age
		chao			evenness			shannon			simpson
Group 1	Group 2	H	p-value	q-value	H	p-value	q-value	H	p-value	q-value	H	p-value	q-value
MeLiM_progression-10W (n=4)	MeLiM_progression-12W (n=4)	0.0833333	0.77283	0.894856	0.75	0.386476	0.544698	0.75	0.386476	0.554509	2.08333	0.148915	0.468018
MeLiM_progression-10W (n=4)	MeLiM_progression-8W (n=7)	0.142857	0.705457	0.831431	2.89286	0.088973	0.195741	0.142857	0.705457	0.789155	1.75	0.185877	0.55763
MeLiM_progression-10W (n=4)	MeLiM_regression-10W (n=6)	0.0454545	0.83117	0.901192	0.727273	0.393769	0.544698	0.409091	0.522431	0.676088	0.0454545	0.83117	0.929801
MeLiM_progression-10W (n=4)	MeLiM_regression-12W (n=10)	0.5	0.4795	0.645857	1.62	0.203092	0.352738	0.32	0.571608	0.685929	0.72	0.396144	0.653044
MeLiM_progression-10W (n=4)	MeLiM_regression-8W (n=7)	2.89286	0.088973	0.326234	0.0357143	0.850107	0.904952	0.321429	0.57075	0.685929	0.0357143	0.850107	0.929801
MeLiM_progression-10W (n=4)	crossbred_regression-10W (n=4)	3	0.0832645	0.326234	5.33333	0.0209213	0.0986292	5.33333	0.0209213	0.0920539	3	0.0832645	0.369955
MeLiM_progression-10W (n=4)	crossbred_regression-12W (n=4)	0.333333	0.563703	0.711813	0.75	0.386476	0.544698	1.33333	0.248213	0.409552	0.0833333	0.77283	0.913507
MeLiM_progression-10W (n=4)	crossbred_regression-8W (n=4)	0.333333	0.563703	0.711813	2.08333	0.148915	0.27301	0.75	0.386476	0.554509	0.333333	0.563703	0.802683
MeLiM_progression-10W (n=4)	white_control-10W (n=10)	0.5	0.4795	0.645857	6.48	0.0109095	0.0972572	5.78	0.0162095	0.0903846	2.42	0.119795	0.439248
MeLiM_progression-10W (n=4)	white_control-12W (n=10)	0.98	0.322199	0.587068	2.42	0.119795	0.246218	2.88	0.089686	0.184977	0.32	0.571608	0.802683
MeLiM_progression-10W (n=4)	white_control-8W (n=10)	0.5	0.4795	0.645857	5.12	0.0236516	0.104067	3.92	0.0477149	0.125967	2.88	0.089686	0.369955
MeLiM_progression-12W (n=4)	MeLiM_progression-8W (n=7)	0.0357143	0.850107	0.901192	0.142857	0.705457	0.816845	0.0357143	0.850107	0.890588	0.142857	0.705457	0.878494
MeLiM_progression-12W (n=4)	MeLiM_regression-10W (n=6)	0.181818	0.669815	0.805648	0.181818	0.669815	0.805648	0.0454545	0.83117	0.884794	1.63636	0.200825	0.562537
MeLiM_progression-12W (n=4)	MeLiM_regression-12W (n=10)	0.02	0.887537	0.901192	0.08	0.777297	0.855027	0.08	0.777297	0.84101	0	1	1
MeLiM_progression-12W (n=4)	MeLiM_regression-8W (n=7)	1.75	0.185877	0.468517	2.28571	0.13057	0.246218	2.28571	0.13057	0.246218	1.28571	0.256839	0.607905
MeLiM_progression-12W (n=4)	crossbred_regression-10W (n=4)	2.08333	0.148915	0.418507	3	0.0832645	0.195741	3	0.0832645	0.184977	2.08333	0.148915	0.468018
MeLiM_progression-12W (n=4)	crossbred_regression-12W (n=4)	0.333333	0.563703	0.711813	0.0833333	0.77283	0.855027	0	1	1	3	0.0832645	0.369955
MeLiM_progression-12W (n=4)	crossbred_regression-8W (n=4)	0	1	1	0	1	1	0	1	1	0.0833333	0.77283	0.913507
MeLiM_progression-12W (n=4)	white_control-10W (n=10)	1.28	0.257899	0.515798	2	0.157299	0.280588	1.28	0.257899	0.415155	0.72	0.396144	0.653044
MeLiM_progression-12W (n=4)	white_control-12W (n=10)	0.72	0.396144	0.594216	0.5	0.4795	0.62053	0.32	0.571608	0.685929	0.18	0.671373	0.878494
MeLiM_progression-12W (n=4)	white_control-8W (n=10)	0.18	0.671373	0.805648	0.98	0.322199	0.483298	0.02	0.887537	0.915273	1.28	0.257899	0.607905
MeLiM_progression-8W (n=7)	MeLiM_regression-10W (n=6)	0.734694	0.391366	0.594216	2.93878	0.0864763	0.195741	0.0816327	0.775097	0.84101	3.44898	0.0632908	0.369955
MeLiM_progression-8W (n=7)	MeLiM_regression-12W (n=10)	0.0380952	0.845252	0.901192	0.609524	0.434967	0.574157	1.37143	0.241567	0.408805	0.152381	0.69627	0.878494
MeLiM_progression-8W (n=7)	MeLiM_regression-8W (n=7)	1.17959	0.277439	0.538558	6.20816	0.0127163	0.0972572	3.92245	0.0476454	0.125967	2.97551	0.0845335	0.369955
MeLiM_progression-8W (n=7)	crossbred_regression-10W (n=4)	4.32143	0.0376353	0.310491	3.57143	0.0587817	0.176345	6.03571	0.0140193	0.0903846	0.0357143	0.850107	0.929801
MeLiM_progression-8W (n=7)	crossbred_regression-12W (n=4)	0.892857	0.344704	0.594216	2.28571	0.13057	0.246218	0.892857	0.344704	0.529081	1.28571	0.256839	0.607905
MeLiM_progression-8W (n=7)	crossbred_regression-8W (n=4)	0.0357143	0.850107	0.901192	1.28571	0.256839	0.395845	0.321429	0.57075	0.685929	2.28571	0.13057	0.453559
MeLiM_progression-8W (n=7)	white_control-10W (n=10)	3.08571	0.0789826	0.326234	4.2	0.040424	0.133399	8.00952	0.0046532	0.0793053	0.152381	0.69627	0.878494
MeLiM_progression-8W (n=7)	white_control-12W (n=10)	3.4381	0.0637091	0.326234	0.0380952	0.845252	0.904952	5.48571	0.0191725	0.0903846	1.15238	0.283051	0.617246
MeLiM_progression-8W (n=7)	white_control-8W (n=10)	1.37143	0.241567	0.515798	0.152381	0.69627	0.816845	5.0381	0.0247957	0.102282	0.342857	0.558185	0.802683
MeLiM_regression-10W (n=6)	MeLiM_regression-12W (n=10)	0.752941	0.385547	0.594216	0.294118	0.587594	0.745792	0.188235	0.664389	0.763976	0.952941	0.328972	0.638592
MeLiM_regression-10W (n=6)	MeLiM_regression-8W (n=7)	2.46939	0.116083	0.403236	2.93878	0.0864763	0.195741	4	0.0455003	0.125967	0.0816327	0.775097	0.913507
MeLiM_regression-10W (n=6)	crossbred_regression-10W (n=4)	2.90909	0.0880815	0.326234	4.54545	0.0330063	0.124281	5.5	0.0190165	0.0903846	3.68182	0.0550088	0.369955
MeLiM_regression-10W (n=6)	crossbred_regression-12W (n=4)	0.727273	0.393769	0.594216	0.181818	0.669815	0.805648	0.409091	0.522431	0.676088	0.409091	0.522431	0.783647
MeLiM_regression-10W (n=6)	crossbred_regression-8W (n=4)	0.0454545	0.83117	0.901192	0	1	1	0.409091	0.522431	0.676088	0.727273	0.393769	0.653044
MeLiM_regression-10W (n=6)	white_control-10W (n=10)	1.98824	0.158526	0.418507	7.35294	0.00669531	0.0883781	5.69412	0.0170219	0.0903846	5.18824	0.0227403	0.327304
MeLiM_regression-10W (n=6)	white_control-12W (n=10)	2.30588	0.128885	0.418507	3.01176	0.0826623	0.195741	3.81176	0.0508938	0.129192	1.17647	0.278076	0.617246
MeLiM_regression-10W (n=6)	white_control-8W (n=10)	0.576471	0.447699	0.645857	3.4	0.0651964	0.181478	3.01176	0.0826623	0.184977	3.01176	0.0826623	0.369955
MeLiM_regression-12W (n=10)	MeLiM_regression-8W (n=7)	0.952381	0.329114	0.587068	4.2	0.040424	0.133399	3.4381	0.0637091	0.155733	0.609524	0.434967	0.68352
MeLiM_regression-12W (n=10)	crossbred_regression-10W (n=4)	3.92	0.0477149	0.314918	5.78	0.0162095	0.0972572	7.22	0.00720957	0.0793053	0.98	0.322199	0.638592
MeLiM_regression-12W (n=10)	crossbred_regression-12W (n=4)	1.28	0.257899	0.515798	0	1	1	1.62	0.203092	0.352738	0.18	0.671373	0.878494
MeLiM_regression-12W (n=10)	crossbred_regression-8W (n=4)	0.5	0.4795	0.645857	0	1	1	0.98	0.322199	0.506312	0	1	1
MeLiM_regression-12W (n=10)	white_control-10W (n=10)	4.48	0.0342937	0.310491	10.08	0.00149887	0.0494628	10.5657	0.00115205	0.076035	0.205714	0.650147	0.878494
MeLiM_regression-12W (n=10)	white_control-12W (n=10)	3.29143	0.0696424	0.326234	1.28571	0.256839	0.395845	7.40571	0.0065017	0.0793053	0.0228571	0.879829	0.929801
MeLiM_regression-12W (n=10)	white_control-8W (n=10)	1.65143	0.198765	0.468517	2.76571	0.0963037	0.205034	6.60571	0.0101652	0.0903846	0.691429	0.405679	0.653044
MeLiM_regression-8W (n=7)	crossbred_regression-10W (n=4)	5.14286	0.0233422	0.310491	6.03571	0.0140193	0.0972572	6.03571	0.0140193	0.0903846	4.32143	0.0376353	0.369955
MeLiM_regression-8W (n=7)	crossbred_regression-12W (n=4)	4.32143	0.0376353	0.310491	2.28571	0.13057	0.246218	4.32143	0.0376353	0.125967	0.0357143	0.850107	0.929801
MeLiM_regression-8W (n=7)	crossbred_regression-8W (n=4)	1.28571	0.256839	0.515798	1.28571	0.256839	0.395845	2.89286	0.088973	0.184977	0.892857	0.344704	0.650014
MeLiM_regression-8W (n=7)	white_control-10W (n=10)	7.46667	0.00628518	0.207411	10.3714	0.0012798	0.0494628	8.00952	0.0046532	0.0793053	6.94286	0.00841546	0.327304
MeLiM_regression-8W (n=7)	white_control-12W (n=10)	7.46667	0.00628518	0.207411	8.00952	0.0046532	0.0883781	7.46667	0.00628518	0.0793053	1.60952	0.204559	0.562537
MeLiM_regression-8W (n=7)	white_control-8W (n=10)	5.0381	0.0247957	0.310491	7.46667	0.00628518	0.0883781	6.4381	0.0111698	0.0903846	5.0381	0.0247957	0.327304
crossbred_regression-10W (n=4)	crossbred_regression-12W (n=4)	2.08333	0.148915	0.418507	5.33333	0.0209213	0.0986292	4.08333	0.0433081	0.125967	5.33333	0.0209213	0.327304
crossbred_regression-10W (n=4)	crossbred_regression-8W (n=4)	4.08333	0.0433081	0.314918	5.33333	0.0209213	0.0986292	4.08333	0.0433081	0.125967	0.75	0.386476	0.653044
crossbred_regression-10W (n=4)	white_control-10W (n=10)	0.72	0.396144	0.594216	0.08	0.777297	0.855027	0.5	0.4795	0.659313	0	1	1
crossbred_regression-10W (n=4)	white_control-12W (n=10)	2	0.157299	0.418507	3.92	0.0477149	0.149961	4.5	0.0338949	0.124281	2.42	0.119795	0.439248
crossbred_regression-10W (n=4)	white_control-8W (n=10)	3.38	0.0659921	0.326234	3.38	0.0659921	0.181478	4.5	0.0338949	0.124281	0.72	0.396144	0.653044
crossbred_regression-12W (n=4)	crossbred_regression-8W (n=4)	2.08333	0.148915	0.418507	1.33333	0.248213	0.395845	0.75	0.386476	0.554509	1.33333	0.248213	0.607905
crossbred_regression-12W (n=4)	white_control-10W (n=10)	0.32	0.571608	0.711813	6.48	0.0109095	0.0972572	2.88	0.089686	0.184977	3.38	0.0659921	0.369955
crossbred_regression-12W (n=4)	white_control-12W (n=10)	1.28	0.257899	0.515798	0.72	0.396144	0.544698	0.72	0.396144	0.556287	0.5	0.4795	0.735977
crossbred_regression-12W (n=4)	white_control-8W (n=10)	0.02	0.887537	0.901192	4.5	0.0338949	0.124281	0.18	0.671373	0.763976	6.48	0.0109095	0.327304
crossbred_regression-8W (n=4)	white_control-10W (n=10)	3.38	0.0659921	0.326234	4.5	0.0338949	0.124281	3.92	0.0477149	0.125967	2.88	0.089686	0.369955
crossbred_regression-8W (n=4)	white_control-12W (n=10)	4.5	0.0338949	0.310491	0.18	0.671373	0.805648	2	0.157299	0.288382	0.02	0.887537	0.929801
crossbred_regression-8W (n=4)	white_control-8W (n=10)	0.98	0.322199	0.587068	1.28	0.257899	0.395845	1.62	0.203092	0.352738	0.02	0.887537	0.929801
white_control-10W (n=10)	white_control-12W (n=10)	0.0228571	0.879829	0.901192	5.85143	0.0155644	0.0972572	2.52	0.112411	0.218209	3.29143	0.0696424	0.369955
white_control-10W (n=10)	white_control-8W (n=10)	0.822857	0.364346	0.594216	3.29143	0.0696424	0.183856	2.52	0.112411	0.218209	1.12	0.289918	0.617246
white_control-12W (n=10)	white_control-8W (n=10)	1.65143	0.198765	0.468517	0.691429	0.405679	0.546425	0.205714	0.650147	0.763976	0.965714	0.325751	0.638592

## Sheet: kruskal-wallis-pairwise-condition
		chao			evenness			shannon			simpson
Group 1	Group 2	H	p-value	q-value	H	p-value	q-value	H	p-value	q-value	H	p-value	q-value
control (n=30)	progression (n=15)	3.99362	0.0456728	0.0685091	5.12232	0.02362	0.0354301	10.1009	0.00148199	0.00222299	0.362319	0.547221	0.547221
control (n=30)	regression (n=35)	6.99584	0.00816992	0.0245098	11.9773	0.000538521	0.00161556	12.7171	0.000362336	0.00108701	4.4329	0.0352526	0.105758
progression (n=15)	regression (n=35)	0.00907563	0.924103	0.924103	0.122017	0.726857	0.726857	0.0252101	0.873845	0.873845	0.809524	0.368261	0.547221

## Sheet: kruskal-wallis-pairwise-MELIM
		chao			evenness			shannon			simpson
Group 1	Group 2	H	p-value	q-value	kruskal-wallis-pairwise-MELIM	p-value	q-value	H	p-value	q-value	H	p-value	q-value
MeLiM (n=38)	crossbred (n=12)	5.05728	0.0245228	0.0367841	2.74974	0.0972701	0.145905	8.3225	0.0039157	0.00587356	0.56192	0.453488	0.453488
MeLiM (n=38)	white (n=30)	10.7132	0.00106374	0.00319122	15.7195	7.34648e-05	0.000220394	22.4952	2.1067e-06	6.3201e-06	3.618	0.0571575	0.171472
crossbred (n=12)	white (n=30)	0.279845	0.596803	0.596803	1.00465	0.316188	0.316188	0.279845	0.596803	0.596803	0.744961	0.388076	0.453488

## Sheet: kruskal-wallis-pairwise-MELIM_Condition
		chao			evenness			shannon			simpson
Group 1	Group 2	H	p-value	q-value	H	p-value	q-value	H	p-value	q-value	H	p-value	q-value
MeLiM_progression (n=15)	MeLiM_regression (n=23)	0.579933	0.446339	0.535606	1.00089	0.317095	0.380514	1.06154	0.302865	0.363437	1.32196	0.25024	0.50048
MeLiM_progression (n=15)	crossbred_regression (n=12)	2.14286	0.143235	0.214852	0.688095	0.406813	0.406813	4.2	0.040424	0.060636	0.0380952	0.845252	0.845252
MeLiM_progression (n=15)	white_control (n=30)	3.99362	0.0456728	0.0913455	5.12232	0.02362	0.0708601	10.1009	0.00148199	0.00444598	0.362319	0.547221	0.656665
MeLiM_regression (n=23)	crossbred_regression (n=12)	5.75	0.0164887	0.049466	3.78744	0.0516386	0.103277	8.72585	0.00313731	0.00627461	1.65338	0.198499	0.50048
MeLiM_regression (n=23)	white_control (n=30)	10.668	0.00109008	0.00654045	16.5955	4.62609e-05	0.000277565	20.4522	6.11401e-06	3.6684e-05	5.35942	0.0206106	0.123664
crossbred_regression (n=12)	white_control (n=30)	0.279845	0.596803	0.596803	1.00465	0.316188	0.380514	0.279845	0.596803	0.596803	0.744961	0.388076	0.582114
