# Supplementary material for: Dysbiosis of skin microbiome and gut microbiome in melanoma progression
Source: BMC Microbiol. 2022 Feb 25;22:63. doi: 10.1186/s12866-022-02458-5 (PMC8881828; doi:10.1186/s12866-022-02458-5)
Supplement: Supplementary file 24 — Additional file 24. The relative abundances ofthe bacterial community in skin microbiota of several cutaneous samples fromdifferent animal models at different ages at phylum and genus levels. [file 12866_2022_2458_MOESM24_ESM.xlsx]

## Sheet: PHYLUM
index	healthy_skin	melanoma_surface	melanoma_tissue	control	regression	progression	white	crossbred	MeLiM	healthy_skin_control	healthy_skin_regression	healthy_skin_progression	melanoma_surface_regression	melanoma_surface_progression	melanoma_tissue_regression	melanoma_tissue_progression		healthy_skin-white_control	healthy_skin-crossbred_regression	healthy_skin-MeLiM_regression	healthy_skin-MeLiM_progression	melanoma_surface-crossbred_regression	melanoma_surface-MeLiM_regression	melanoma_surface-MeLiM_progression	melanoma_tissue-crossbred_regression	melanoma_tissue-MeLiM_regression	melanoma_tissue-MeLiM_progression			healthy_skin_control_8W	healthy_skin_regression_8W	healthy_skin_progression_8W	healthy_skin_control_10W	healthy_skin_regression_10W	healthy_skin_progression_10W	healthy_skin_control_12W	healthy_skin_regression_12W	healthy_skin_progression_12W	melanoma_surface_regression_12W	melanoma_surface_progression_12W	melanoma_tissue_regression_8W	melanoma_tissue_progression_8W	melanoma_tissue_regression_12W	melanoma_tissue_progression_12W	melanoma_surface_regression_8W	melanoma_surface_progression_8W	melanoma_surface_regression_10W	melanoma_surface_progression_10W	healthy_skin_progression_6W
D_0__Bacteria;D_1__Fusobacteria	0.0137123	0.0444712	0.116324	0.0029	0.033	0.0564	0.0029	0.0388	0.1275	0.00285526	0.0266272	0.0330391	0.0418508	0.0865955	0.111077	0.185156		0.00285526	0.00732601	0.0570354	0.0330391	0.0347798	0.0649087	0.0865955	0.0710956	0.164476	0.185156			0.00288554	0.0318311	0.0423432	0.00320616	0.0378123	0.0665281	0.00244798	0.038474	0.0411827	0.0683906	0.102587	0.208831	0.219448	0.0502894	0.1635	0.0618477	0.0861767	0.0302806	0.110704	0.0369128
D_0__Bacteria;D_1__Firmicutes	0.356949	0.39351	0.395885	0.4483	0.3724	0.3382	0.569	0.4973	0.3941	0.448276	0.385071	0.379271	0.432285	0.348754	0.445551	0.352546		0.448276	0.45703	0.371357	0.379271	0.452457	0.470588	0.348754	0.564491	0.388284	0.352546			0.521	0.404349	0.431073	0.506573	0.42235	0.366597	0.5153	0.449079	0.449842	0.468867	0.395824	0.433572	0.280333	0.468162	0.419797	0.512563	0.417323	0.437962	0.228728	0.551594
D_0__Bacteria;D_1__Actinobacteria	0.102271	0.104567	0.121262	0.1052	0.1006	0.1229	0.1384	0.1273	0.1459	0.105205	0.120847	0.132383	0.107616	0.111507	0.0908525	0.150809		0.105205	0.112426	0.156691	0.132383	0.116465	0.112576	0.111507	0.0843046	0.0856177	0.150809			0.13017	0.156319	0.137854	0.120872	0.103646	0.144144	0.102509	0.140963	0.165083	0.122491	0.142987	0.0743835	0.0928603	0.0926194	0.174105	0.0912254	0.1028	0.144018	0.084172	0.17198
D_0__Bacteria;D_1__Bacteroidetes	0.101128	0.0887019	0.0672154	0.1122	0.1017	0.0776	0.0817	0.0766	0.0601	0.112234	0.106964	0.078072	0.086561	0.072756	0.0656503	0.0481642		0.112234	0.123415	0.0902538	0.078072	0.0995533	0.0578093	0.072756	0.0400155	0.0604581	0.0481642			0.108689	0.0961235	0.0684495	0.0961847	0.119851	0.0779626	0.105569	0.0976398	0.0598381	0.095951	0.0453926	0.043755	0.0630749	0.0643994	0.036677	0.0537302	0.0669291	0.0657312	0.127173	0.0306208
D_0__Bacteria;D_1__Proteobacteria	0.0992715	0.0754808	0.0589849	0.1021	0.0975	0.087	0.1108	0.132	0.057	0.10213	0.094447	0.10138	0.0787627	0.05259	0.0774736	0.0177655		0.10213	0.0991829	0.0861799	0.10138	0.0832802	0.0659229	0.05259	0.0975136	0.056703	0.0177655			0.106765	0.111882	0.102197	0.109971	0.0948683	0.0841996	0.0979192	0.0740382	0.0883492	0.0639673	0.100772	0.0668258	0.0131406	0.0719971	0.0194432	0.0695787	0.0393701	0.0782866	0.0205855	0.073406
D_0__Bacteria;D_1__Spirochaetes	0.00785602	0.0149038	0.0255144	0.004	0.014	0.0127	0.002	0.0056	0.0121	0.00395344	0.0100137	0.00837294	0.0114375	0.0268881	0.0370255	0.0213186		0.00395344	0.00563539	0.0119085	0.00837294	0.0108488	0.00980392	0.0268881	0.0104895	0.0593316	0.0213186			0.00320616	0.00567286	0.00541229	0.00352677	0.0111411	0.0142065	0.00397797	0.0106693	0.00809574	0.0119088	0.0108942	0.0198886	0.0337276	0.068741	0.0225365	0.00579822	0.0275591	0.0136632	0.0434584	0.00293624
Unassigned;__	0.307242	0.267067	0.192867	0.2188	0.2681	0.2891	0.092	0.1169	0.1908	0.218757	0.243059	0.255714	0.230309	0.289442	0.169571	0.183577		0.218757	0.18625	0.212473	0.255714	0.196554	0.203854	0.289442	0.126651	0.170109	0.183577			0.121513	0.181847	0.202802	0.154857	0.198177	0.232502	0.166769	0.176204	0.177402	0.158898	0.187926	0.144391	0.203241	0.167149	0.155104	0.197526	0.249781	0.218981	0.36871	0.128775
Others	0.0113	0.0103	0.0219	0.0066	0.0129	0.016	0.003	0.0056	0.0124	0.0066	0.013	0.0118	0.0112	0.0115	0.0112	0.0407		0.0066	0.0087	0.0141	0.0118	0.0061	0.0145	0.0115	0.0054	0.015	0.0407			0.0058	0.012	0.0099	0.0048	0.0122	0.0139	0.0055	0.0129	0.0102	0.0095	0.0136	0.0084	0.0942	0.0166	0.0088	0.0077	0.0101	0.0111	0.0165	0.0038
[truncated: 10 more columns]

## Sheet: GENUS
index	control	regression	progression		white	crossbred	MeLiM		not_MeLiM-healthy_skin	MeLiM-healthy_skin	not_MeLiM-melanoma_skin	MeLiM-melanoma_skin	not_MeLiM-melanoma_tissue	MeLiM-melanoma_tissue		healthy_skin	melanoma_skin	melanoma_tissue			healthy_skin_control	healthy_skin_regression	healthy_skin_progression	melanoma_skin_regression	melanoma_skin_progression	melanoma_tissue_regression	melanoma_tissue_progression			healthy_skin-white_control	healthy_skin-crossbred_regression	healthy_skin-MeLiM_regression	healthy_skin-MeLiM_progression	melanoma_skin-crossbred_regression	melanoma_skin-MeLiM_regression	melanoma_skin-MeLiM_progression	melanoma_tissue-crossbred_regression	melanoma_tissue-MeLiM_regression	melanoma_tissue-MeLiM_progression			healthy_skin_control_8W	healthy_skin_regression_8W	healthy_skin_progression_8W	healthy_skin_control_10W	healthy_skin_regression_10W	healthy_skin_progression_10W	healthy_skin_control_12W	healthy_skin_regression_12W
D_0__Bacteria;D_1__Fusobacteria;D_2__Fusobacteriia;D_3__Fusobacteriales;D_4__Fusobacteriaceae;D_5__Fusobacterium	0.00285526	0.0322161	0.0562047		0.00281945	0.038589	0.127497		0.00370298	0.0326904	0.0347798	0.0639075	0.0695416	0.149336		0.0134267	0.0444712	0.115226			0.00285526	0.0263996	0.0328129	0.0418508	0.0865955	0.108917	0.185156			0.00285526	0.00704424	0.0570354	0.0328129	0.0347798	0.0649087	0.0865955	0.0695416	0.164476	0.185156			0.00288554	0.0315159	0.0420248	0.00320616	0.0378123	0.0665281	0.00244798	0.038474
D_0__Bacteria;D_1__Firmicutes;D_2__Bacilli;D_3__Bacillales;D_4__Staphylococcaceae;D_5__Staphylococcus	0.0188886	0.0471852	0.0535858		0.0298057	0.081145	0.0988165		0.0157864	0.0395939	0.0650925	0.101339	0.226884	0.104956		0.0204257	0.0730769	0.103155			0.0188886	0.0229859	0.049785	0.0847414	0.0929221	0.133601	0.120016			0.0188886	0.0174697	0.0401128	0.049785	0.0650925	0.138945	0.0929221	0.226884	0.128051	0.120016			0.0384739	0.0340372	0.0830946	0.0221225	0.0182309	0.0582121	0.0131579	0.038474
D_0__Bacteria;D_1__Firmicutes;D_2__Clostridia;D_3__Clostridiales;D_4__Clostridiaceae 1;D_5__Clostridium sensu stricto 1	0.0636943	0.0250569	0.0227639		0.124418	0.0782373	0.0422068		0.0534009	0.0359391	0.0634971	0.0200852	0.0524476	0.0145773		0.0339951	0.0252404	0.018107			0.0636943	0.0411925	0.0409595	0.0374318	0.00988533	0.0283863	0.00947493			0.0636943	0.0614258	0.0416797	0.0409595	0.0634971	0.0321163	0.00988533	0.0524476	0.023282	0.00947493			0.0769477	0.0425465	0.0592168	0.0875281	0.0634706	0.0419265	0.102509	0.0607824
D_0__Bacteria;D_1__Actinobacteria;D_2__Actinobacteria;D_3__Actinomycetales;D_4__Actinomycetaceae;D_5__Trueperella	0.000878542	0.00488122	0.0187349		0.000443057	0.00207371	0.0451709		0.00155915	0.00649746	0.00350989	0.0164334	0.0019425	0.0437318		0.00285673	0.0105769	0.0312757			0.000878542	0.00432408	0.00769405	0.00987783	0.0197707	0.00647948	0.0750099			0.000878542	0.00225416	0.00814792	0.00769405	0.00350989	0.0185936	0.0197707	0.0019425	0.0105145	0.0750099			0	0.0069335	0.0120981	0.00128246	0.00472654	0.0114345	0.000917993	0.00452635
D_0__Bacteria;D_1__Firmicutes;D_2__Bacilli;D_3__Lactobacillales;D_4__Streptococcaceae;D_5__Streptococcus	0.00812651	0.0271721	0.0404915		0.00725003	0.0262369	0.0549607		0.00838043	0.0306599	0.0363752	0.076689	0.0431235	0.0518303		0.015712	0.0524038	0.0458162			0.00812651	0.0195721	0.035981	0.0525084	0.0897588	0.0398025	0.0694828			0.00812651	0.0101437	0.0357255	0.035981	0.0363752	0.0831643	0.0897588	0.0431235	0.0439354	0.0694828			0.0115422	0.0346675	0.0487106	0.00641231	0.01553	0.0391545	0.00764994	0.0229551
D_0__Bacteria;D_1__Firmicutes;D_2__Bacilli;D_3__Lactobacillales;D_4__Lactobacillaceae;D_5__Lactobacillus	0.0382166	0.0235926	0.0114827		0.0524217	0.0504677	0.00882961		0.0370298	0.0148223	0.0421187	0.00699939	0.0563326	0.00971817		0.0214255	0.0158654	0.0194787			0.0382166	0.0282203	0.0151618	0.0213153	0.00276789	0.026535	0.00473747			0.0382166	0.053818	0.0141022	0.0151618	0.0421187	0.00878972	0.00276789	0.0563326	0.00938791	0.00473747			0.0455274	0.027734	0.0178287	0.0420006	0.0364619	0.00693001	0.0596695	0.0378274
D_0__Bacteria;D_1__Firmicutes;D_2__Erysipelotrichia;D_3__Erysipelotrichales;D_4__Erysipelotrichaceae;D_5__Turicibacter	0.0144959	0.00667101	0.00624496		0.0277112	0.0181224	0.0145908		0.0116936	0.0105584	0.0137205	0.00639075	0.00893551	0.00453515		0.00814169	0.00673077	0.00521262			0.0144959	0.00933091	0.0128988	0.00935794	0.00355872	0.00802222	0.00315831			0.0144959	0.0112708	0.0125353	0.0128988	0.0137205	0.00980392	0.00355872	0.00893551	0.00901239	0.00315831			0.016672	0.0104003	0.0194206	0.0218019	0.0131668	0.012474	0.0244798	0.014549
D_0__Bacteria;D_1__Firmicutes;D_2__Clostridia;D_3__Clostridiales;D_4__Peptostreptococcaceae;D_5__Romboutsia	0.0125192	0.00602018	0.00564061		0.0206022	0.0147188	0.0120024		0.00974469	0.00954315	0.015635	0.00578211	0.00815851	0.00421121		0.00714184	0.00649038	0.00438957			0.0125192	0.00864816	0.0113148	0.00961788	0.00355872	0.00740512	0.00276352			0.0125192	0.0101437	0.0119085	0.0113148	0.015635	0.00946586	0.00355872	0.00815851	0.00826136	0.00276352			0.0211606	0.0126064	0.0159185	0.0214812	0.0141796	0.0121275	0.0104039	0.0106693
D_0__Bacteria;D_1__Firmicutes;D_2__Clostridia;D_3__Clostridiales;D_4__Peptostreptococcaceae;D_5__Peptostreptococcus	0.000658906	0.00634559	0.0126914		0.00058403	0.00545475	0.0224184		0.000584681	0.00832487	0.00765795	0.0197809	0.010878	0.0187885		0.0042851	0.0132212	0.0153635			0.000658906	0.00568958	0.00859923	0.0114375	0.0257019	0.0098735	0.0284248			0.000658906	0.00140885	0.0109683	0.00859923	0.00765795	0.0185936	0.0257019	0.010878	0.012392	0.0284248			0.000961847	0.00756382	0.0117797	0.000961847	0.00641458	0.0135135	0.000917993	0.00678952
D_0__Bacteria;D_1__Bacteroidetes;D_2__Bacteroidia;D_3__Bacteroidales;D_4__Prevotellaceae;D_5__Prevotella 9	0.0158137	0.00959974	0.00342466		0.0226161	0.0252	0.00223349		0.0171507	0.0048731	0.0201021	0.00365186	0.010101	0.00323939		0.00885588	0.00697115	0.00521262			0.0158137	0.016386	0.00407332	0.0101378	0.000395413	0.00802222	0.00197394			0.0158137	0.03184	0.00877468	0.00407332	0.0201021	0.00439486	0.000395413	0.010101	0.00600826	0.00197394			0.0278936	0.0148125	0.00222859	0.0153895	0.021607	0.0024255	0.0168299	0.0255415
D_0__Bacteria;D_1__Proteobacteria;D_2__Gammaproteobacteria;D_3__Pseudomonadales;D_4__Moraxellaceae;D_5__Acinetobacter	0.00966396	0.0115522	0.00846092		0.0148223	0.0557647	0.0149039		0.0093549	0.0140102	0.0105297	0.008521	0.0454545	0.00647878		0.00885588	0.00721154	0.01262			0.00966396	0.0152481	0.0153881	0.00805823	0.00869909	0.0234496	0.00276352			0.00966396	0.0160609	0.0206832	0.0153881	0.0105297	0.00878972	0.00869909	0.0454545	0.0146451	0.00276352			0.0176339	0.0223763	0.0280166	0.0112215	0.0239703	0.0155925	0.0113219	0.0164888
D_0__Bacteria;D_1__Firmicutes;D_2__Clostridia;D_3__Clostridiales;D_4__Peptostreptococcaceae;D_5__Terrisporobacter	0.0175708	0.00667101	0.00785657		0.0370154	0.016522	0.0181602		0.0150068	0.0136041	0.00638162	0.00639075	0.00932401	0.0058309		0.0108556	0.00504808	0.00493827			0.0175708	0.0129722	0.0167459	0.0072784	0.00316331	0.00894786	0.00394789			0.0175708	0.0169062	0.0162958	0.0167459	0.00638162	0.0108181	0.00316331	0.00932401	0.0112655	0.00394789			0.025008	0.0148125	0.0238777	0.0294966	0.0185685	0.018018	0.0195838	0.0200453
D_0__Bacteria;D_1__Firmicutes;D_2__Bacilli;D_3__Lactobacillales;D_4__Enterococcaceae;D_5__Enterococcus	0.0158137	0.0128539	0.00483481		0.0306515	0.0332018	0.00695097		0.0134477	0.00832487	0.0114869	0.00699939	0.026418	0.0129576		0.00799886	0.00721154	0.0175583			0.0158137	0.0127447	0.00746775	0.00987783	0.00276789	0.029929	0.00552704			0.0158137	0.0171879	0.0159825	0.00746775	0.0114869	0.0111562	0.00276789	0.026418	0.0326699	0.00552704			0.0314203	0.019855	0.00732251	0.0134659	0.00945307	0.00727651	0.0192778	0.0203686
D_0__Bacteria;D_1__Actinobacteria;D_2__Actinobacteria;D_3__Corynebacteriales;D_4__Corynebacteriaceae;D_5__Corynebacterium 1	0.0467823	0.0302636	0.0324335		0.0939684	0.0764116	0.0464442		0.042292	0.0414213	0.0647735	0.0395618	0.0260295	0.0304503		0.0327096	0.0377404	0.0277092			0.0467823	0.0491579	0.0427699	0.0415909	0.0486358	0.0206726	0.0386893			0.0467823	0.0543815	0.0642432	0.0427699	0.0647735	0.0365112	0.0486358	0.0260295	0.0191513	0.0386893			0.0647643	0.0649228	0.0483922	0.0682911	0.0533423	0.0533611	0.0569155	0.0662787
D_0__Bacteria;D_1__Proteobacteria;D_2__Gammaproteobacteria;D_3__Pseudomonadales;D_4__Moraxellaceae;D_5__Psychrobacter	0.0175708	0.00455581	0.00181305		0.041164	0.0213457	0.00233786		0.0142272	0.00243655	0.0175495	0.00334753	0.004662	0.000971817		0.00642765	0.00552885	0.00164609			0.0175708	0.00705508	0.00294184	0.00883806	0.000790826	0.00246837	0			0.0175708	0.0154973	0.0034472	0.00294184	0.0175495	0.00507099	0.000790826	0.004662	0.00112655	0			0.0131452	0.00756382	0.0031837	0.0371914	0.0168805	0.004851	0.0235618	0.00743615
D_0__Bacteria;D_1__Bacteroidetes;D_2__Bacteroidia;D_3__Bacteroidales;D_4__Bacteroidaceae;D_5__Bacteroides	0.0037338	0.0130166	0.0173247		0.00157084	0.00568015	0.0246728		0.00428766	0.0160406	0.00733886	0.0240414	0.00699301	0.0242954		0.00928439	0.0161058	0.0211248			0.0037338	0.0125171	0.0167459	0.0127372	0.036378	0.0203641	0.022503			0.0037338	0.00338123	0.0241304	0.0167459	0.00733886	0.0192698	0.036378	0.00699301	0.0270372	0.022503			0.00320616	0.0170186	0.023241	0.00256492	0.0178933	0.033957	0.00244798	0.0106693
D_0__Bacteria;D_1__Bacteroidetes;D_2__Bacteroidia;D_3__Bacteroidales;D_4__Porphyromonadaceae;D_5__Porphyromonas	0.00219635	0.00292873	0.0106769		0.000785419	0.00214133	0.0142985		0.00233873	0.00568528	0.00574346	0.0136945	0.002331	0.0132815		0.00314241	0.009375	0.0101509			0.00219635	0.0040965	0.00610998	0.00337926	0.0312376	0.00215983	0.0228977			0.00219635	0.00197239	0.00689439	0.00610998	0.00574346	0.00270453	0.0312376	0.002331	0.00262861	0.0228977			0.000641231	0.00535771	0.00859599	0.00224431	0.00641458	0.00900901	0.00152999	0.0029098
D_0__Bacteria;D_1__Actinobacteria;D_2__Actinobacteria;D_3__Corynebacteriales;D_4__Corynebacteriaceae;D_5__Corynebacterium	0.000878542	0.00130166	0.00564061		0.000302084	0.000428266	0.011251		0.00116936	0.0048731	0.000957243	0.00182593	0	0.00518303		0.00285673	0.00192308	0.00411523			0.000878542	0.00159308	0.00724146	0.00103977	0.00276789	0	0.00908014			0.000878542	0.00112708	0.00125353	0.00724146	0.000957243	0.000338066	0.00276789	0	0	0.00908014			0.000961847	0.0015758	0.00604903	0	0.00168805	0.015246	0.000917993	0.000323311
D_0__Bacteria;D_1__Firmicutes;D_2__Clostridia;D_3__Clostridiales;D_4__Family XI;D_5__Peptoniphilus	0.00175708	0.00406769	0.00966962		0.000684725	0.002795	0.0170956		0.00175404	0.00548223	0.00350989	0.0139988	0.0042735	0.0145773		0.00342808	0.00961538	0.0115226			0.00175708	0.00341375	0.00565739	0.00701846	0.0193752	0.00493675	0.0221082			0.00175708	0.00169062	0.00564086	0.00565739	0.00350989	0.0118323	0.0193752	0.0042735	0.00525723	0.0221082			0.000961847	0.00378191	0.00764088	0.000961847	0.00371371	0.00554401	0.00152999	0.00355642
Unassigned;__;__;__;__;__	0.218757	0.268142	0.289081		0.0920149	0.116939	0.190849		0.245761	0.269036	0.196554	0.254413	0.126651	0.195011		0.307242	0.267067	0.192867			0.218757	0.243059	0.255714	0.230309	0.289442	0.168158	0.183577			0.218757	0.18625	0.212473	0.255714	0.196554	0.203854	0.289442	0.126651	0.170109	0.183577			0.121513	0.181847	0.202802	0.154857	0.198177	0.232502	0.166769	0.176204
Others	0.4891	0.4559	0.3809		0.3976	0.3277	0.2205		0.4913	0.4256	0.3727	0.3061	0.2595	0.286		0.4709	0.3781	0.3325			0.4891	0.4554	0.4039	0.3816	0.2218	0.3419	0.1887			0.4891	0.4787	0.388	0.4039	0.3727	0.3009	0.2218	0.2595	0.3008	0.1887			0.4787	0.4381	0.3286	0.4575	0.4183	0.3399	0.4572	0.4151
[truncated: 14 more columns]
