# Supplementary material for: Dysbiosis of skin microbiome and gut microbiome in melanoma progression
Source: BMC Microbiol. 2022 Feb 25;22:63. doi: 10.1186/s12866-022-02458-5 (PMC8881828; doi:10.1186/s12866-022-02458-5)
Supplement: Supplementary file 25 — Additional file 25. The relative abundances ofthe bacterial community in the faecal microbiota of different animal models atdifferent ages at phylum and genus levels. [file 12866_2022_2458_MOESM25_ESM.xlsx]

## Sheet: phylum
index	control	regression	progression		control_8W	regression_8W	progression_8W	control_10W	regression_10W	progression_10W	control_12W	regression_12W	progression_12W	regression_6W		white_control	crossbred_regression	MeLiM_regression	MeLiM_progression		white_control-8W	crossbred_regression-8W	MeLiM_regression-8W	MeLiM_progression-8W	white_control-10W	crossbred_regression-10W	MeLiM_regression-10W	MeLiM_progression-10W	white_control-12W	crossbred_regression-12W	MeLiM_regression-12W	MeLiM_progression-12W	MeLiM_regression-6W		white	crossbred	MeLiM
D_0__Bacteria;D_1__Chlamydiae	0.00546346	0.00604368	0.0330712		0.0158523	0.0280582	0.00700706	0.000607995	0.00073381	0.0833422	0.00207964	0.000721912	0.000296329	0		0.00546346	0.0138955	0.00147095	0.0330712		0.0158523	0.0579937	0.00423318	0.00700706	0.000607995	0.00057407	0.00094124	0.0833422	0.00207964	0.000395683	0.000883605	0.000296329	0		0.00546346	0.0138955	0.0147053
D_0__Bacteria;D_1__Epsilonbacteraeota	0.0221158	0.0111704	0.0141839		0.0245188	0.0370396	0.0247823	0.0142499	0.00355898	0.0130247	0.030771	0.0057373	0.00259288	0		0.0221158	0.0158234	0.00858053	0.0141839		0.0245188	0.0574713	0.0210777	0.0247823	0.0142499	0.000513642	0.00640939	0.0130247	0.030771	0.00625899	0.00554261	0.00259288	0		0.0221158	0.0158234	0.0105977
D_0__Bacteria;D_1__Fusobacteria	0.000898103	0.010962	0.0157639		0.00169846	0.0217225	0.0169509	0.000189998	0.00898918	0.0143032	0.00080875	0.00915688	0.0177057	0.0217647		0.000898103	0.00145502	0.0180436	0.0157639		0.00169846	0.00428422	0.0373931	0.0169509	0.000189998	0	0.0181525	0.0143032	0.00080875	0.00122302	0.0128926	0.0177057	0.0217647		0.000898103	0.00145502	0.0161429
D_0__Bacteria;D_1__Firmicutes	0.422894	0.399633	0.414346		0.432367	0.337534	0.404812	0.459758	0.456503	0.446489	0.411346	0.415403	0.397563	0.531765		0.422894	0.458077	0.377691	0.414346		0.432367	0.400522	0.284064	0.404812	0.459758	0.508143	0.412353	0.446489	0.411346	0.450396	0.404129	0.397563	0.531765		0.422894	0.458077	0.384432
D_0__Bacteria;D_1__Actinobacteria	0.0203196	0.0260504	0.0458587		0.026043	0.0346724	0.0613118	0.00908193	0.021097	0.044348	0.0257645	0.024849	0.02967	0.171176		0.0203196	0.00891201	0.0376073	0.0458587		0.026043	0.0145768	0.0510627	0.0613118	0.00908193	0.00344442	0.038053	0.044348	0.0257645	0.0102878	0.0312475	0.02967	0.171176		0.0203196	0.00891201	0.0407887
D_0__Bacteria;D_1__Bacteroidetes	0.24159	0.248499	0.183068		0.258166	0.204971	0.211912	0.247302	0.264392	0.0807053	0.251521	0.289867	0.297403	0.171765		0.24159	0.251973	0.261093	0.183068		0.258166	0.228056	0.190317	0.211912	0.247302	0.236124	0.299718	0.0807053	0.251521	0.300504	0.290987	0.297403	0.171765		0.24159	0.251973	0.218936
D_0__Bacteria;D_1__Proteobacteria	0.0306852	0.0426809	0.0654443		0.0199024	0.122676	0.0622907	0.00942392	0.0168043	0.0891221	0.0607333	0.0257989	0.0374486	0.0441176		0.0306852	0.0222255	0.0569257	0.0654443		0.0199024	0.0516719	0.186613	0.0622907	0.00942392	0.00244735	0.0308368	0.0891221	0.0607333	0.0258273	0.0257852	0.0374486	0.0441176		0.0306852	0.0222255	0.0605874
D_0__Bacteria;D_1__Spirochaetes	0.012798	0.00950317	0.00418902		0.00635833	0.00438627	0.0029883	0.0225718	0.0102	0.00391541	0.00943542	0.0119305	0.00496351	0		0.012798	0.0170601	0.00460897	0.00418902		0.00635833	0.0045977	0.00370403	0.0029883	0.0225718	0.0152582	0.00501995	0.00391541	0.00943542	0.0283813	0.00469917	0.00496351	0		0.012798	0.0170601	0.00480591
Unassigned;__	0.239793	0.242414	0.21996		0.21209	0.206224	0.201659	0.234572	0.216364	0.22182	0.204652	0.214712	0.210838	0.0594118		0.239793	0.208723	0.231331	0.21996		0.21209	0.179415	0.218538	0.201659	0.234572	0.232468	0.187172	0.22182	0.204652	0.174568	0.222468	0.210838	0.0594118		0.239793	0.208723	0.24465
Others	0.0034	0.003	0.0041		0.003	0.0027	0.0063	0.0022	0.0014	0.0029	0.0029	0.0018	0.0015	0		0.0034	0.0019	0.0026	0.0041		0.003	0.0014	0.003	0.0063	0.0022	0.001	0.0013	0.0029	0.0029	0.0022	0.0014	0.0015	0		0.0034	0.0019	0.0044

## Sheet: Genus
index	control	regression	progression		control_8W	regression_8W	progression_8W	control_10W	regression_10W	progression_10W	control_12W	regression_12W	progression_12W	regression_6W		white_control	crossbred_regression	MeLiM_regression	MeLiM_progression			white_control-8W	crossbred_regression-8W	MeLiM_regression-8W	MeLiM_progression-8W	white_control-10W	crossbred_regression-10W	MeLiM_regression-10W	MeLiM_progression-10W	white_control-12W	crossbred_regression-12W	MeLiM_regression-12W	MeLiM_progression-12W	MeLiM_regression-6W		white	crossbred	MeLiM
D_0__Bacteria;D_1__Bacteroidetes;D_2__Bacteroidia;D_3__Bacteroidales;D_4__Prevotellaceae;D_5__Alloprevotella	0.0171388	0.012921	0.00378482		0.0118021	0.0181717	0.00530682	0.0221918	0.0176848	0.00154485	0.0191019	0.00923287	0.00474127	0		0.0171388	0.0213524	0.00842307	0.00378482			0.0118021	0.0318182	0.00723168	0.00530682	0.0221918	0.026377	0.00954686	0.00154485	0.0191019	0.00938849	0.00939835	0.00474127	0		0.0171388	0.0213524	0.00632573
D_0__Bacteria;D_1__Firmicutes;D_2__Negativicutes;D_3__Selenomonadales;D_4__Veillonellaceae;D_5__Anaerovibrio	0.0233507	0.0128793	0.0130815		0.0239526	0.0148994	0.0236488	0.0355677	0.0166575	0.00109205	0.0139413	0.0114366	0.0179279	0		0.0233507	0.0206249	0.00871022	0.0130815			0.0239526	0.0286311	0.0040568	0.0236488	0.0355677	0.0291567	0.0049303	0.00109205	0.0139413	0.00629496	0.0140172	0.0179279	0		0.0233507	0.0206249	0.010228
D_0__Bacteria;D_1__Bacteroidetes;D_2__Bacteroidia;D_3__Bacteroidales;D_4__Bacteroidaceae;D_5__Bacteroides	0.00550088	0.0217573	0.0419637		0.0101907	0.0301469	0.0585811	0.00250798	0.021464	0.038941	0.00381268	0.0202135	0.0288921	0.156471		0.00550088	0.0034193	0.0339316	0.0419637			0.0101907	0.00715778	0.050269	0.0585811	0.00250798	0.00163157	0.0415938	0.038941	0.00381268	0.00230216	0.0285163	0.0288921	0.156471		0.00550088	0.0034193	0.0365578
D_0__Bacteria;D_1__Firmicutes;D_2__Clostridia;D_3__Clostridiales;D_4__Christensenellaceae;D_5__Christensenellaceae R-7 group	0.00883134	0.00671057	0.0221945		0.00448567	0.00257606	0.0377145	0.0113239	0.00942946	0.0200298	0.00982053	0.00520536	0.00533393	0.0329412		0.00883134	0.00738423	0.00564728	0.0221945			0.00448567	0.00344828	0.00158744	0.0377145	0.0113239	0.0116023	0.00658868	0.0200298	0.00982053	0.00438849	0.0052213	0.00533393	0.0329412		0.00883134	0.00738423	0.0131855
D_0__Bacteria;D_1__Firmicutes;D_2__Clostridia;D_3__Clostridiales;D_4__Clostridiaceae 1;D_5__Clostridium sensu stricto 1	0.0503686	0.0703568	0.0369295		0.0295706	0.0306343	0.0327683	0.0387597	0.071253	0.0259429	0.0897712	0.100992	0.0620069	0.0194118		0.0503686	0.074388	0.0721225	0.0369295			0.0295706	0.0231452	0.0384514	0.0327683	0.0387597	0.0705502	0.0751199	0.0259429	0.0897712	0.120036	0.0956302	0.0620069	0.0194118		0.0503686	0.074388	0.054467
D_0__Bacteria;D_1__Firmicutes;D_2__Clostridia;D_3__Clostridiales;D_4__Ruminococcaceae;D_5__Faecalibacterium	0.0191221	0.0108369	0.00470346		0.0279592	0.0155956	0.00221547	0.0174799	0.00832875	0.00114532	0.0155203	0.0119685	0.0129274	0		0.0191221	0.0161871	0.00789663	0.00470346			0.0279592	0.0294671	0.00432137	0.00221547	0.0174799	0.00737227	0.0094124	0.00114532	0.0155203	0.0185612	0.00907703	0.0129274	0		0.0191221	0.0161871	0.00644896
D_0__Bacteria;D_1__Firmicutes;D_2__Clostridia;D_3__Clostridiales;D_4__Lachnospiraceae;D_5__Lachnospiraceae NK4A136 group	0.0158291	0.00996165	0.00485044		0.0149813	0.00633572	0.00422484	0.0193418	0.0159971	0.00063925	0.014442	0.00771306	0.0110753	0		0.0158291	0.0125496	0.00832735	0.00485044			0.0149813	0.0092999	0.0029985	0.00422484	0.0193418	0.0195788	0.0125947	0.00063925	0.014442	0.00636691	0.00819343	0.0110753	0		0.0158291	0.0125496	0.00694188
D_0__Bacteria;D_1__Firmicutes;D_2__Bacilli;D_3__Lactobacillales;D_4__Lactobacillaceae;D_5__Lactobacillus	0.037159	0.0359703	0.0102521		0.0489069	0.0287544	0.0173116	0.0395577	0.050743	0.00817707	0.0298082	0.0344238	0.00474127	0.0817647		0.037159	0.0587829	0.0238813	0.0102521			0.0489069	0.0476489	0.0140224	0.0173116	0.0395577	0.0604889	0.0431177	0.00817707	0.0298082	0.0688489	0.0200819	0.00474127	0.0817647		0.037159	0.0587829	0.0174163
D_0__Bacteria;D_1__Firmicutes;D_2__Clostridia;D_3__Clostridiales;D_4__Ruminococcaceae;D_5__Oscillibacter	0.0153426	0.0119623	0.00727567		0.01607	0.00724083	0.00705858	0.0186959	0.017905	0.000719156	0.0140568	0.0120445	0.0174834	0		0.0153426	0.0185879	0.00856664	0.00727567			0.01607	0.0132184	0.00255754	0.00705858	0.0186959	0.0240203	0.0125947	0.000719156	0.0140568	0.0173741	0.00992048	0.0174834	0		0.0153426	0.0185879	0.0077634
D_0__Bacteria;D_1__Firmicutes;D_2__Negativicutes;D_3__Selenomonadales;D_4__Acidaminococcaceae;D_5__Phascolarctobacterium	0.00830745	0.00487663	0.00525465		0.0109311	0.00410778	0.00437941	0.00725794	0.00554027	0.00111869	0.00793345	0.00554732	0.0120754	0		0.00830745	0.00632934	0.00430725	0.00525465			0.0109311	0.0069488	0.00176382	0.00437941	0.00725794	0.00661691	0.00443727	0.00111869	0.00793345	0.00582734	0.00550245	0.0120754	0		0.00830745	0.00632934	0.00472376
D_0__Bacteria;D_1__Bacteroidetes;D_2__Bacteroidia;D_3__Bacteroidales;D_4__Prevotellaceae;D_5__Prevotella 9	0.077873	0.0910303	0.0569927		0.110705	0.0736615	0.0741924	0.0629275	0.0855623	0.00607287	0.077717	0.120787	0.112753	0		0.077873	0.0999964	0.0910744	0.0569927			0.110705	0.116928	0.040568	0.0741924	0.0629275	0.0614255	0.113263	0.00607287	0.077717	0.142626	0.114949	0.112753	0		0.077873	0.0999964	0.0729102
D_0__Bacteria;D_1__Bacteroidetes;D_2__Bacteroidia;D_3__Bacteroidales;D_4__Prevotellaceae;D_5__Prevotellaceae NK3B31 group	0.0438199	0.0266756	0.0280738		0.0259124	0.0146209	0.0244732	0.0635355	0.0367639	0.00878969	0.0462143	0.0288765	0.0617106	0		0.0438199	0.0364847	0.0217277	0.0280738			0.0259124	0.0157262	0.013846	0.0244732	0.0635355	0.0507297	0.0240688	0.00878969	0.0462143	0.0355396	0.026227	0.0617106	0		0.0438199	0.0364847	0.0237831
D_0__Bacteria;D_1__Bacteroidetes;D_2__Bacteroidia;D_3__Bacteroidales;D_4__Rikenellaceae;D_5__Rikenellaceae RC9 gut group	0.0210306	0.0155052	0.00845153		0.0157652	0.00668384	0.0077799	0.0210898	0.0186388	0.00189111	0.0285373	0.0190357	0.0178909	0		0.0210306	0.0237896	0.010481	0.00845153			0.0157652	0.0085162	0.00511509	0.0077799	0.0210898	0.0287337	0.00909865	0.00189111	0.0285373	0.029964	0.0144188	0.0178909	0		0.0210306	0.0237896	0.00957075
D_0__Bacteria;D_1__Firmicutes;D_2__Clostridia;D_3__Clostridiales;D_4__Peptostreptococcaceae;D_5__Romboutsia	0.00684803	0.0107119	0.0144778		0.00683738	0.0148994	0.0200938	0.00889193	0.0161071	0.016514	0.00593083	0.00661119	0.00640812	0.0447059		0.00684803	0.008621	0.0127782	0.0144778			0.00683738	0.00496343	0.0240762	0.0200938	0.00889193	0.0145028	0.0184662	0.016514	0.00593083	0.00482014	0.00763114	0.00640812	0.0447059		0.00684803	0.008621	0.012939
D_0__Bacteria;D_1__Firmicutes;D_2__Clostridia;D_3__Clostridiales;D_4__Lachnospiraceae;D_5__Roseburia	0.0187853	0.0180477	0.00587933		0.0247801	0.027919	0.00535834	0.0212038	0.00979637	0.00109205	0.0130555	0.0215434	0.0128162	0.0111765		0.0187853	0.0204794	0.0171811	0.00587933			0.0247801	0.0525601	0.00776083	0.00535834	0.0212038	0.0118138	0.00793331	0.00109205	0.0130555	0.00910072	0.0275122	0.0128162	0.0111765		0.0187853	0.0204794	0.0120353
D_0__Bacteria;D_1__Firmicutes;D_2__Clostridia;D_3__Clostridiales;D_4__Ruminococcaceae;D_5__Ruminiclostridium 5	0.00512667	0.00754418	0.00514441		0.0100165	0.00842442	0.00417332	0.00303998	0.00829206	0.000452802	0.00373565	0.00775105	0.0132978	0.0352941		0.00512667	0.00523808	0.00942809	0.00514441			0.0100165	0.00449321	0.0121704	0.00417332	0.00303998	0.00338399	0.0133566	0.000452802	0.00373565	0.00827338	0.00779179	0.0132978	0.0352941		0.00512667	0.00523808	0.00722941
D_0__Bacteria;D_1__Firmicutes;D_2__Clostridia;D_3__Clostridiales;D_4__Ruminococcaceae;D_5__Ruminococcaceae UCG-005	0.0203944	0.0162554	0.0160212		0.0156345	0.00891179	0.0315318	0.0280818	0.0293524	0.00500746	0.0199107	0.0126145	0.0132237	0		0.0203944	0.0262268	0.010816	0.0160212			0.0156345	0.0137931	0.00485052	0.0315318	0.0280818	0.0439315	0.0156873	0.00500746	0.0199107	0.0154676	0.0114869	0.0132237	0		0.0203944	0.0262268	0.0126104
D_0__Bacteria;D_1__Firmicutes;D_2__Clostridia;D_3__Clostridiales;D_4__Ruminococcaceae;D_5__Ruminococcus 1	0.0115631	0.00571024	0.00470346		0.0149813	0.0050825	0.00659488	0.0126159	0.00799853	0.000825698	0.00801048	0.00444546	0.00688965	0		0.0115631	0.00960314	0.00296722	0.00470346			0.0149813	0.00632184	0.00388041	0.00659488	0.0126159	0.0135058	0.00228587	0.000825698	0.00801048	0.00748201	0.00313278	0.00688965	0		0.0115631	0.00960314	0.00423085
D_0__Bacteria;D_1__Firmicutes;D_2__Clostridia;D_3__Clostridiales;D_4__Ruminococcaceae;D_5__Subdoligranulum	0.0124238	0.00996165	0.00496068		0.015591	0.0074497	0.00164872	0.0109059	0.0121813	0.000399531	0.0132096	0.0107907	0.0157054	0.0135294		0.0124238	0.00902113	0.0108638	0.00496068			0.015591	0.0061651	0.00890731	0.00164872	0.0109059	0.0117533	0.012774	0.000399531	0.0132096	0.00802158	0.0123705	0.0157054	0.0135294		0.0124238	0.00902113	0.00800986
D_0__Bacteria;D_1__Firmicutes;D_2__Clostridia;D_3__Clostridiales;D_4__Peptostreptococcaceae;D_5__Terrisporobacter	0.00456536	0.00946149	0.00485044		0.00518248	0.00271531	0.00448246	0.00512996	0.0130985	0.00514063	0.00431333	0.0117026	0.00540801	0		0.00456536	0.0053472	0.0126346	0.00485044			0.00518248	0.00360502	0.00211659	0.00448246	0.00512996	0.00830891	0.0183318	0.00514063	0.00431333	0.00348921	0.0157041	0.00540801	0		0.00456536	0.0053472	0.00891353
D_0__Bacteria;D_1__Spirochaetes;D_2__Spirochaetia;D_3__Spirochaetales;D_4__Spirochaetaceae;D_5__Treponema 2	0.0123489	0.00912804	0.00404204		0.00618413	0.00438627	0.00267917	0.0224198	0.0100532	0.00391541	0.00908881	0.0116266	0.00485239	0		0.0123489	0.0167327	0.00435511	0.00404204			0.00618413	0.0045977	0.00370403	0.00267917	0.0224198	0.0151675	0.00488548	0.00391541	0.00908881	0.0278417	0.00461884	0.00485239	0		0.0123489	0.0167327	0.00455946
D_0__Bacteria;D_1__Firmicutes;D_2__Erysipelotrichia;D_3__Erysipelotrichales;D_4__Erysipelotrichaceae;D_5__Turicibacter	0.00639898	0.00829443	0.00889248		0.00365822	0.00466476	0.00752228	0.00645995	0.0125115	0.00801726	0.00989756	0.00843497	0.0128903	0.00176471		0.00639898	0.0081845	0.00890165	0.00889248			0.00365822	0.00292581	0.00634977	0.00752228	0.00645995	0.0117231	0.0138497	0.00801726	0.00989756	0.00823741	0.00875572	0.0128903	0.00176471		0.00639898	0.0081845	0.00854385
D_0__Bacteria;D_1__Fusobacteria;D_2__Fusobacteriia;D_3__Fusobacteriales;D_4__Fusobacteriaceae;D_5__Fusobacterium	0.000860682	0.010962	0.0157639		0.00165491	0.0217225	0.0169509	0.000189998	0.00898918	0.0143032	0.00080875	0.00915688	0.0177057	0.0217647		0.000860682	0.00145502	0.0176119	0.0157639			0.00165491	0.00428422	0.0373931	0.0169509	0.000189998	0	0.0181525	0.0143032	0.00080875	0.00122302	0.0128926	0.0177057	0.0217647		0.000860682	0.00145502	0.0161429
D_0__Bacteria;D_1__Firmicutes;D_2__Bacilli;D_3__Bacillales;D_4__Staphylococcaceae;D_5__Staphylococcus	0.00127231	0.00216739	0.00396855		0.00344047	0.0062661	0.00345201	0.000151999	0.00161438	0.00516727	0.000539167	0.000835898	0.00303737	0		0.00127231	0.000691135	0.00315865	0.00396855			0.00344047	0.00292581	0.00926008	0.00345201	0.000151999	0	0.00318229	0.00516727	0.000539167	0	0.00120492	0.00303737	0		0.00127231	0.000691135	0.0034504
D_0__Bacteria;D_1__Actinobacteria;D_2__Actinobacteria;D_3__Actinomycetales;D_4__Actinomycetaceae;D_5__Trueperella	0.000112263	0.000583528	0.00518116		8.71004e-05	0.00153171	0.00149415	0.000113999	0.000330215	0.00332943	0.000154048	0.00049394	0.0129274	0		0.000112263	7.27511e-05	0.00105288	0.00518116			8.71004e-05	0	0.00264574	0.00149415	0.000113999	0	0.000582672	0.00332943	0.000154048	0.000143885	0.000562294	0.0129274	0		0.000112263	7.27511e-05	0.00271103
D_0__Bacteria;D_1__Firmicutes;D_2__Bacilli;D_3__Lactobacillales;D_4__Streptococcaceae;D_5__Streptococcus	0.00523893	0.00608536	0.0191078		0.00465987	0.0104435	0.00896491	0.00182399	0.00363236	0.0237854	0.00989756	0.00596527	0.0263733	0.0129412		0.00523893	0.00451057	0.00693946	0.0191078			0.00465987	0.00569488	0.0144634	0.00896491	0.00182399	0.00102728	0.00609565	0.0237854	0.00989756	0.00809353	0.00506065	0.0263733	0.0129412		0.00523893	0.00451057	0.0121175
D_0__Bacteria;D_1__Firmicutes;D_2__Clostridia;D_3__Clostridiales;D_4__Peptostreptococcaceae;D_5__Peptostreptococcus	0.000336789	0.00070857	0.00194753		4.35502e-05	0.00181021	0.000566747	0.000303998	0.000183453	0.00386214	0.000577679	0.000721912	0.0012594	0		0.000336789	0.000363755	0.00100503	0.00194753			4.35502e-05	0.00120167	0.00229297	0.000566747	0.000303998	0	0.000358568	0.00386214	0.000577679	0.000251799	0.000923769	0.0012594	0		0.000336789	0.000363755	0.00135551
D_0__Bacteria;D_1__Proteobacteria;D_2__Gammaproteobacteria;D_3__Pseudomonadales;D_4__Moraxellaceae;D_5__Acinetobacter	0.00280657	0.00316772	0.00654075		0.00304851	0.0105131	0.0139111	0.000417997	0.00190791	0.00476774	0.00539167	0.00117786	0.000185206	0		0.00280657	0.00101852	0.00469012	0.00654075			0.00304851	0.00271682	0.01755	0.0139111	0.000417997	0	0.00376496	0.00476774	0.00539167	0.00104317	0.00128524	0.000185206	0		0.00280657	0.00101852	0.00533991
D_0__Bacteria;D_1__Firmicutes;D_2__Bacilli;D_3__Lactobacillales;D_4__Enterococcaceae;D_5__Enterococcus	0.00452793	0.00408469	0.00279268		0.00984235	0.0160134	0.00427637	0.000569995	0.00128417	0.00319625	0.00439036	0.000797903	0.000555617	0		0.00452793	0.00443782	0.00387653	0.00279268			0.00984235	0.0176594	0.0156098	0.00427637	0.000569995	0	0.00259961	0.00319625	0.00439036	0.00104317	0.000682786	0.000555617	0		0.00452793	0.00443782	0.00332717
D_0__Bacteria;D_1__Actinobacteria;D_2__Actinobacteria;D_3__Corynebacteriales;D_4__Corynebacteriaceae;D_5__Corynebacterium 1	0.00362983	0.003001	0.00595282		0.00600993	0.00807631	0.0045855	0.00155799	0.003082	0.0072981	0.00342756	0.000341958	0.0056673	0.00470588		0.00362983	0.00101852	0.00411582	0.00595282			0.00600993	0.00370951	0.0118176	0.0045855	0.00155799	0.000120857	0.00591636	0.0072981	0.00342756	0.000107914	0.000401639	0.0056673	0.00470588		0.00362983	0.00101852	0.00492914
D_0__Bacteria;D_1__Proteobacteria;D_2__Gammaproteobacteria;D_3__Pseudomonadales;D_4__Moraxellaceae;D_5__Psychrobacter	0.00220784	0.000416806	0.000404204		0.00117586	0.00125322	0.000566747	0.00300198	0.000220143	0.000585979	0.00273434	0.000265968	0	0		0.00220784	0.000509258	0.000382867	0.000404204			0.00117586	0.0014629	0.00114649	0.000566747	0.00300198	0	0.000403388	0.000585979	0.00273434	0.000503597	0.000200819	0	0		0.00220784	0.000509258	0.000369686
D_0__Bacteria;D_1__Bacteroidetes;D_2__Bacteroidia;D_3__Bacteroidales;D_4__Porphyromonadaceae;D_5__Porphyromonas	0.00318078	0.0182561	0.00720218		0.00683738	0.0223491	0.00190633	0.000113999	0.00836544	0.0174462	0.00300393	0.0265208	0.000148165	0		0.00318078	0.00101852	0.0301029	0.00720218			0.00683738	0.00355277	0.0392451	0.00190633	0.000113999	0	0.0168975	0.0174462	0.00300393	0.000539568	0.0389991	0.000148165	0		0.00318078	0.00101852	0.0192237
D_0__Bacteria;D_1__Firmicutes;D_2__Clostridia;D_3__Clostridiales;D_4__Family XI;D_5__Peptoniphilus	0.000449051	0.00145882	0.0030499		0.000783904	0.00292418	0.000772837	0.000227998	0.00073381	0.00423503	0.000231071	0.00132984	0.00444494	0		0.000449051	3.63755e-05	0.00224934	0.0030499			0.000783904	0	0.00537966	0.000772837	0.000227998	0	0.00134463	0.00423503	0.000231071	3.59712e-05	0.0018877	0.00444494	0		0.000449051	3.63755e-05	0.00250565
Unassigned;__;__;__;__;__	0.239793	0.242414	0.21996		0.21209	0.206224	0.201659	0.234572	0.216364	0.22182	0.204652	0.214712	0.210838	0.0594118		0.239793	0.208723	0.225796	0.21996			0.21209	0.179415	0.218538	0.201659	0.234572	0.232468	0.187172	0.22182	0.204652	0.174568	0.222468	0.210838	0.0594118		0.239793	0.208723	0.24465
others	0.3373	0.3068	0.4234		0.3221	0.3676	0.3816	0.3415	0.2947	0.5415	0.3526	0.2836	0.3175	0.5041		0.3373	0.3033	0.3018	0.4234			0.3221	0.3517	0.3779	0.3816	0.3415	0.2847	0.3037	0.5415	0.3526	0.2877	0.2795	0.3175	0.5041		0.3373	0.3033	0.3583
