# Supplementary material for: Dysbiosis of skin microbiome and gut microbiome in melanoma progression
Source: BMC Microbiol. 2022 Feb 25;22:63. doi: 10.1186/s12866-022-02458-5 (PMC8881828; doi:10.1186/s12866-022-02458-5)
Supplement: Supplementary file 26 — Additional file 26. Predicted functional KEGGpathways at levels 1, 2 and 3 in the skin microbiome of several cutaneoussamples (healthy skin, melanoma surface and melanoma tissue) from differentanimal models (white, crossbred, MeLiM piglets) at different disease states(control, melanoma regression and melanoma regression). [file 12866_2022_2458_MOESM26_ESM.xlsx]

## Sheet: Table S6
Level_1	Level_2	Level_3	p-values	p-values (corrected)	Effect size	Note	healthy_skin-MeLiM_progression: mean rel. freq. (%)	healthy_skin-MeLiM_progression: std. dev. (%)	healthy_skin-MeLiM_regression: mean rel. freq. (%)	healthy_skin-MeLiM_regression: std. dev. (%)	healthy_skin-crossbred_regression: mean rel. freq. (%)	healthy_skin-crossbred_regression: std. dev. (%)	healthy_skin-white_control: mean rel. freq. (%)	healthy_skin-white_control: std. dev. (%)	melanoma_surface-MeLiM_progression: mean rel. freq. (%)	melanoma_surface-MeLiM_progression: std. dev. (%)	melanoma_surface-MeLiM_regression: mean rel. freq. (%)	melanoma_surface-MeLiM_regression: std. dev. (%)	melanoma_surface-crossbred_regression: mean rel. freq. (%)	melanoma_surface-crossbred_regression: std. dev. (%)	melanoma_tissue-MeLiM_progression: mean rel. freq. (%)	melanoma_tissue-MeLiM_progression: std. dev. (%)	melanoma_tissue-MeLiM_regression: mean rel. freq. (%)	melanoma_tissue-MeLiM_regression: std. dev. (%)	melanoma_tissue-crossbred_regression: mean rel. freq. (%)	melanoma_tissue-crossbred_regression: std. dev. (%)	17	17: parent seq. count	17: rel. freq. (%)	18	18: parent seq. count	18: rel. freq. (%)	19	19: parent seq. count	19: rel. freq. (%)	201	201: parent seq. count	201: rel. freq. (%)	203	203: parent seq. count	203: rel. freq. (%)	205	205: parent seq. count	205: rel. freq. (%)	207	207: parent seq. count	207: rel. freq. (%)	209	209: parent seq. count
Cellular Processes	Cell Motility	Cytoskeleton proteins	6.56458622898e-17	6.56458622898e-17	0.447630804062		0.241623573721	0.023729471107	0.248581161082	0.0281388157097	0.315517633641	0.0359703137495	0.299004367725	0.0332734459049	0.224438170022	0.0444239110989	0.213725776723	0.0419664438344	0.266879408166	0.0478938736511	0.222967857517	0.0362246275066	0.226585559485	0.0381824097921	0.234678328976	0.0529349547372	29637.0	12695367.0	0.233447367059	18974.0	8158848.0	0.232557341429	33465.0	13065077.0	0.256140855504	38960.0	16371527.0	0.237974136438	71922.0	31632623.0	0.227366538652	47985.0	20476469.0	0.234342161239	82107.0	32754080.0	0.250677167547	34478.0	13799107.0
Cellular Processes	Cell Growth and Death	p53 signaling pathway	1.02664942827e-12	1.02664942827e-12	0.371836812291		0.00204080584333	0.0018961893352	0.00209522379423	0.00197238897561	0.00367704776414	0.00154861727286	0.00459457383297	0.00280639150665	7.12945840247e-05	0.000114357009053	0.00108726841686	0.0020187535091	0.00264359455741	0.00252523689693	8.63958999896e-05	0.000273014041304	0.000776325403633	0.00157693979818	0.00342410455911	0.0040337098138	634.0	12695367.0	0.00499394779214	59.0	8158848.0	0.000723141306224	240.0	13065077.0	0.00183695817484	228.0	16371527.0	0.00139266178408	331.0	31632623.0	0.00104638809118	268.0	20476469.0	0.00130881940631	347.0	32754080.0	0.00105941000327	138.0	13799107.0
Cellular Processes	Cell Growth and Death	Meiosis - yeast	6.05484626117e-11	6.05484626117e-11	0.336176544503		0.0177999388324	0.00365701879054	0.0184578820538	0.00488414812775	0.00889745390173	0.00348195560959	0.00971181977043	0.003156357703	0.021131002836	0.00596885423447	0.0190646482912	0.00629724632046	0.0132607989926	0.00392041049121	0.0232800925112	0.00931770669621	0.0191344512018	0.0141801495266	0.0198843688874	0.00981871329687	2841.0	12695367.0	0.0223782423935	1735.0	8158848.0	0.0212652570559	1945.0	13065077.0	0.0148870152086	2888.0	16371527.0	0.0176403825984	6784.0	31632623.0	0.0214462139292	3921.0	20476469.0	0.0191488092991	5272.0	32754080.0	0.0160957047183	2200.0	13799107.0
Cellular Processes	Cell Motility	Bacterial motility proteins	5.41101072604e-08	5.41101072604e-08	0.270744089365		0.652494520829	0.152353251213	0.618254749442	0.158903347725	0.836266636125	0.0928190154493	0.812422096259	0.0967250197545	0.416963488469	0.258795918871	0.49311133487	0.249932841362	0.616814394813	0.188669607462	0.374736054554	0.343646637092	0.81289593551	0.613054381317	0.572352365384	0.261099741822	91018.0	12695367.0	0.716938706853	36981.0	8158848.0	0.453262519415	84432.0	13065077.0	0.646241885907	142662.0	16371527.0	0.871403137899	273010.0	31632623.0	0.863064691158	182186.0	20476469.0	0.889733478951	282561.0	32754080.0	0.862674207305	118940.0	13799107.0
Cellular Processes	Transport and Catabolism	Endocytosis	1.29622495751e-07	1.29622495751e-07	0.26169257481		0.000839217825592	0.000502033055176	0.000576419768482	0.00040044568966	0.00113514426193	0.000441796976016	0.00164407912175	0.00113531825138	0.00099387628704	0.00203037412257	0.000243239411522	0.000541853504303	0.00113997332912	0.000982622001567	0.000165394560405	0.000617522202784	3.95298520341e-05	9.48220858022e-05	0.00022682683459	0.0002695380145	84.0	12695367.0	0.000661658698012	114.0	8158848.0	0.00139725608321	84.0	13065077.0	0.000642935361192	100.0	16371527.0	0.000610816571967	180.0	31632623.0	0.000569032798829	136.0	20476469.0	0.00066417701216	251.0	32754080.0	0.000766316745883	163.0	13799107.0
Cellular Processes	Cell Motility	Bacterial chemotaxis	1.80779955334e-06	1.80779955334e-06	0.233330175258		0.261311087388	0.063253771952	0.262909271985	0.0765340225499	0.375234225862	0.0508734802678	0.349234744832	0.0618469205999	0.192440859137	0.109073853878	0.217589554097	0.0979848320061	0.281067832632	0.073457669155	0.199435827134	0.145197471215	0.370874884224	0.279877772577	0.258680407307	0.0959048819172	35691.0	12695367.0	0.281134054652	15115.0	8158848.0	0.185258997349	26177.0	13065077.0	0.200358558928	57076.0	16371527.0	0.348629666616	108295.0	31632623.0	0.342352260829	73305.0	20476469.0	0.357996293209	113671.0	32754080.0	0.347043788133	46575.0	13799107.0
Cellular Processes	Transport and Catabolism	Lysosome	4.54610664386e-06	4.54610664386e-06	0.222990094951		0.0479085054492	0.012082220646	0.0512659604667	0.0150304190173	0.0508743327208	0.0105271444597	0.0447039395852	0.00911358133444	0.0806091897953	0.034847895871	0.0595296474222	0.019202062139	0.0543700515101	0.0177185259702	0.0630104811471	0.0212878547845	0.058901124169	0.0247543633979	0.0528690000024	0.0126452052106	5755.0	12695367.0	0.0453314977031	4022.0	8158848.0	0.0492961751463	8013.0	13065077.0	0.0613314410623	6264.0	16371527.0	0.038261550068	12000.0	31632623.0	0.0379355199219	8188.0	20476469.0	0.0399873630556	12473.0	32754080.0	0.0380807520773	4738.0	13799107.0
Cellular Processes	Transport and Catabolism	Peroxisome	1.63024416882e-05	1.63024416882e-05	0.208267829655		0.211215276423	0.021247328884	0.217374085158	0.0302940273315	0.188397868026	0.020401275794	0.192511064979	0.0229778943143	0.209841973903	0.0317985600301	0.188360458832	0.0300553280662	0.196105724206	0.0284034858476	0.181412674049	0.039311822438	0.160661763385	0.0430178221041	0.182730682561	0.0378506043521	31256.0	12695367.0	0.246200050774	18214.0	8158848.0	0.223242300874	31576.0	13065077.0	0.241682463869	32315.0	16371527.0	0.197385375231	67720.0	31632623.0	0.214082784093	41800.0	20476469.0	0.204136758149	60996.0	32754080.0	0.186224128414	25986.0	13799107.0
Cellular Processes	Cell Growth and Death	Apoptosis	1.66354343168e-05	1.66354343168e-05	0.208030704766		0.00750622317054	0.00271688591356	0.0067833505648	0.00285579939531	0.00908006621427	0.00135021327894	0.00998008426673	0.00290746068181	0.00684462409053	0.00573424357289	0.00717631790254	0.00446583869876	0.00902198536543	0.00480986059301	0.00460232809236	0.00432528193925	0.00377164304878	0.00393938890203	0.00944219117441	0.00428887111288	1191.0	12695367.0	0.00938137511109	473.0	8158848.0	0.0057973870821	1497.0	13065077.0	0.0114580266155	851.0	16371527.0	0.00519804902744	1821.0	31632623.0	0.00575671514816	1205.0	20476469.0	0.00588480367391	1592.0	32754080.0	0.00486046318504	758.0	13799107.0
Cellular Processes	Cell Motility	Flagellar assembly	8.26170818034e-05	8.26170818034e-05	0.188796305794		0.251909859451	0.073502677918	0.236668496473	0.0763275074836	0.334384779526	0.0421235557433	0.325206344924	0.057691692018	0.168788213785	0.142033975866	0.214404320077	0.128170451803	0.255573184201	0.0780755246553	0.168799987656	0.211063758409	0.423075447532	0.368804629976	0.244644354858	0.120021196518	35378.0	12695367.0	0.278668588313	12211.0	8158848.0	0.149665737124	22883.0	13065077.0	0.175146307978	58872.0	16371527.0	0.359599932248	114429.0	31632623.0	0.361743634096	75779.0	20476469.0	0.370078454444	116394.0	32754080.0	0.355357256256	48655.0	13799107.0
Cellular Processes	Cell Growth and Death	Cell cycle - Caulobacter	0.0016197196233	0.0016197196233	0.150276643394		0.481295732616	0.0269827821698	0.477049868962	0.0357394920902	0.50902080956	0.0188350793637	0.500888400943	0.0235835266212	0.520797544353	0.0585273039176	0.486266363666	0.0479601333231	0.502952216361	0.0378598928218	0.535003843876	0.0483929542858	0.508228855009	0.0817066801269	0.497774639511	0.0380077456618	59610.0	12695367.0	0.46954136891	39884.0	8158848.0	0.488843523007	63421.0	13065077.0	0.485423851693	74570.0	16371527.0	0.455485917716	143354.0	31632623.0	0.453184043574	93283.0	20476469.0	0.455561942833	153332.0	32754080.0	0.468130993147	64612.0	13799107.0
Cellular Processes and Signaling	Electron transfer carriers	Electron transfer carriers_Unclassified	3.57252827971e-22	3.57252827971e-22	0.528645522163		0.0404184074419	0.00534172133544	0.0366358828425	0.00752477426088	0.0215188920874	0.00538300427363	0.0242261795738	0.0040149689979	0.0530381539601	0.0149987464388	0.0433903659893	0.0184406613853	0.0274408579236	0.00944900944503	0.0673809485101	0.0234847703486	0.047778804425	0.018108819373	0.0261589663354	0.0170193759936	4595.0	12695367.0	0.0361943061591	4078.0	8158848.0	0.0499825465556	4388.0	13065077.0	0.0335857186299	6645.0	16371527.0	0.0405887612072	12587.0	31632623.0	0.0397911991048	8081.0	20476469.0	0.039464812024	11969.0	32754080.0	0.036542012476	5442.0	13799107.0
Cellular Processes and Signaling	Sporulation	Sporulation_Unclassified	2.13524066157e-19	2.13524066157e-19	0.487671526275		0.38701667604	0.142331171656	0.368149975641	0.164686230185	0.558638099295	0.109924038712	0.562970791733	0.125103727857	0.135736501389	0.0463534420941	0.279261317794	0.175341054663	0.410944765206	0.178315336737	0.143697222791	0.057425849135	0.301062842354	0.273049453743	0.305655809228	0.207805436231	30714.0	12695367.0	0.241930776794	13837.0	8158848.0	0.169595021258	30822.0	13065077.0	0.235911353603	97745.0	16371527.0	0.597042658269	151781.0	31632623.0	0.479824262439	105858.0	20476469.0	0.516973898185	205238.0	32754080.0	0.626602853751	82038.0	13799107.0
Cellular Processes and Signaling	Germination	Germination_Unclassified	4.75337353262e-13	4.75337353262e-13	0.378307658472		0.0236634495596	0.00930888332091	0.0232811153049	0.0145857745001	0.0392926726143	0.0105202923273	0.041799180444	0.0166071595231	0.0059174281402	0.00394596689662	0.0170161276891	0.0195426215281	0.0296800037285	0.0158097989327	0.0054248594924	0.00495747428747	0.0200314227396	0.0320127909004	0.0234523982139	0.0237528466839	1879.0	12695367.0	0.0148006749234	628.0	8158848.0	0.00769716508997	1773.0	13065077.0	0.0135705285166	5978.0	16371527.0	0.0365146146722	9685.0	31632623.0	0.0306171258703	6548.0	20476469.0	0.0319781696737	12517.0	32754080.0	0.0382150864869	4975.0	13799107.0
Cellular Processes and Signaling	Inorganic ion transport and metabolism	Inorganic ion transport and metabolism_Unclassified	8.51601994043e-07	8.51601994043e-07	0.241603875658		0.243439620597	0.0185088781239	0.240941482874	0.0265869398621	0.215506590827	0.0276564971233	0.223453267282	0.0173250360582	0.211853147831	0.0382055149385	0.212406686171	0.03469891088	0.209212657876	0.0306481872819	0.191862941246	0.0209711998239	0.21516907753	0.0419805220116	0.211179177134	0.0442839177397	34806.0	12695367.0	0.274163007655	20470.0	8158848.0	0.250893263363	37165.0	13065077.0	0.284460627366	41463.0	16371527.0	0.253262875235	80585.0	31632623.0	0.254752822743	51424.0	20476469.0	0.251137049068	78419.0	32754080.0	0.239417501575	34292.0	13799107.0
Cellular Processes and Signaling	Other ion-coupled transporters	Other ion-coupled transporters_Unclassified	1.38841691534e-05	1.38841691534e-05	0.210146204136		1.5278996974	0.0959772895679	1.51334846836	0.110844461783	1.36977605573	0.0588639765883	1.40066921069	0.058300548969	1.54436653387	0.169767473628	1.63538928288	0.295902257776	1.4963723624	0.0856161724236	1.64801569313	0.176298017559	1.556260713	0.335898492624	1.66426992333	0.323052681586	181304.0	12695367.0	1.42811153077	122776.0	8158848.0	1.50482028835	204706.0	13065077.0	1.56681816724	251552.0	16371527.0	1.53652130311	483387.0	31632623.0	1.52812809738	310744.0	20476469.0	1.51756633431	504461.0	32754080.0	1.54014705954	210462.0	13799107.0
Cellular Processes and Signaling	Signal transduction mechanisms	Signal transduction mechanisms_Unclassified	2.21042425882e-05	2.21042425882e-05	0.20468349134		0.449095418008	0.0240269764269	0.439145532097	0.0250966985086	0.471170431161	0.0125624098887	0.471247837985	0.0120150024781	0.430200737933	0.0305315612454	0.4648565617	0.0422971535772	0.465394885846	0.027742143894	0.430545414553	0.0379921262315	0.42518733457	0.0765438455186	0.476761423983	0.049102088383	54262.0	12695367.0	0.427415765137	35898.0	8158848.0	0.439988586624	53594.0	13065077.0	0.410208068425	77009.0	16371527.0	0.470383733906	148717.0	31632623.0	0.470138059686	96597.0	20476469.0	0.47174637385	157907.0	32754080.0	0.482098718694	65927.0	13799107.0
Cellular Processes and Signaling	Other transporters	Other transporters_Unclassified	2.4355324142e-05	2.4355324142e-05	0.203535381493		0.222506276619	0.0212576809561	0.217256113849	0.0207472904174	0.232658035353	0.00692403887714	0.234036067179	0.00768398506293	0.212160708117	0.040470604509	0.198216621085	0.0369839690485	0.213885854085	0.0181227485126	0.192231776884	0.0324958038808	0.208351256927	0.046594731097	0.202929136656	0.0340052988157	27098.0	12695367.0	0.213447945223	18104.0	8158848.0	0.22189407132	35059.0	13065077.0	0.268341319381	37858.0	16371527.0	0.231242937815	68719.0	31632623.0	0.217240916126	45649.0	20476469.0	0.222933944324	76193.0	32754080.0	0.23262140167	32034.0	13799107.0
Cellular Processes and Signaling	Cell motility and secretion	Cell motility and secretion_Unclassified	0.00738302166185	0.00738302166185	0.128688385003		0.159892553279	0.025429024427	0.156447593872	0.0381862478555	0.162943582724	0.0102461239861	0.160013560821	0.00909205351973	0.172447970432	0.0464437985772	0.141054851409	0.0383947497887	0.15696192388	0.0281979335497	0.184804744663	0.0558268225425	0.207843264282	0.089316392662	0.165169490204	0.0707998140543	20760.0	12695367.0	0.16352422108	12923.0	8158848.0	0.158392459328	27405.0	13065077.0	0.209757661589	24399.0	16371527.0	0.149033135394	46459.0	31632623.0	0.146870526671	31070.0	20476469.0	0.151735145351	49522.0	32754080.0	0.151193378046	21318.0	13799107.0
Cellular Processes and Signaling	Membrane and intracellular structural molecules	Membrane and intracellular structural molecules_Unclassified	0.0112286656362	0.0112286656362	0.122394241464		0.408001573661	0.0749931740248	0.402894120583	0.0937370341353	0.424419038682	0.0323681119788	0.397310439914	0.0236304381507	0.490329670923	0.0948278238862	0.409614284305	0.085479474248	0.417183000841	0.0551352993635	0.434669656933	0.0874578781463	0.470313315832	0.0996262315034	0.430785778772	0.102219036321	55698.0	12695367.0	0.438726978117	35784.0	8158848.0	0.438591330541	74264.0	13065077.0	0.568416091233	57143.0	16371527.0	0.349038913719	116668.0	31632623.0	0.368821769854	76344.0	20476469.0	0.372837719238	113636.0	32754080.0	0.346936931216	48931.0	13799107.0
Cellular Processes and Signaling	Pores ion channels	Pores ion channels_Unclassified	0.037887011078	0.037887011078	0.103040061794		0.28906849488	0.0713571472087	0.281041143315	0.08523048657	0.271434922167	0.0297296473913	0.254175566318	0.0195067779416	0.333967440491	0.0906362818494	0.257536188576	0.0672569300834	0.26913218058	0.0518463781739	0.297400777439	0.0909661058171	0.321994795144	0.117006393703	0.302428462303	0.0962183163874	43082.0	12695367.0	0.339352143187	25658.0	8158848.0	0.314480671781	61024.0	13065077.0	0.467077231921	40899.0	16371527.0	0.249817869769	86381.0	31632623.0	0.273075678865	57075.0	20476469.0	0.278734580655	79787.0	32754080.0	0.243594080493	35230.0	13799107.0
Environmental Information Processing	Signaling Molecules and Interaction	Ion channels	1.16483057838e-26	1.16483057838e-26	0.587618280388		0.0388250019504	0.00383293544151	0.0377384329188	0.00482033159353	0.0282966288532	0.0032287953952	0.0280656738719	0.00366909812299	0.0474139483348	0.00868728113345	0.0455624957585	0.0102740886552	0.0342122632674	0.0112067116327	0.053026030341	0.00657489123391	0.0426193172276	0.00824007839861	0.0429385172538	0.00891283697354	4404.0	12695367.0	0.03468982031	3663.0	8158848.0	0.0448960441474	5738.0	13065077.0	0.0439186083633	5699.0	16371527.0	0.0348104364364	11422.0	31632623.0	0.036108292379	7302.0	20476469.0	0.0356604451676	11465.0	32754080.0	0.0350032728747	4770.0	13799107.0
Environmental Information Processing	Signal Transduction	Phosphatidylinositol signaling system	1.83722422798e-12	1.83722422798e-12	0.36689270727		0.107652505176	0.00689754914611	0.105050770403	0.0063106353789	0.0956314353645	0.00725171923342	0.0982061651024	0.00840191903344	0.115318941855	0.0108410929621	0.115053289609	0.00740349392485	0.105251453844	0.00988782329954	0.114973409669	0.0103184717744	0.101630422061	0.0122811625752	0.105617490775	0.010714629438	13535.0	12695367.0	0.106613696162	9297.0	8158848.0	0.113949910576	13968.0	13065077.0	0.106910965775	15979.0	16371527.0	0.0976023800346	32126.0	31632623.0	0.101559709418	20253.0	20476469.0	0.0989086546123	31888.0	32754080.0	0.0973558103296	13492.0	13799107.0
Environmental Information Processing	Signaling Molecules and Interaction	G protein-coupled receptors	4.17842946958e-11	4.17842946958e-11	0.339522716944		0.00139756684112	0.000732278435001	0.00146879354874	0.00105075732618	0.00183413184609	0.00102375506865	0.00236959050064	0.00161419500945	0.000252424215571	0.000250176938963	0.000731702604402	0.000670056569699	0.00163187802344	0.00100716362938	0.000226100807416	0.000335477347443	0.000590243164319	0.00084862502071	0.0013162929883	0.00194038489475	100.0	12695367.0	0.000787688926204	22.0	8158848.0	0.000269645910795	117.0	13065077.0	0.000895517110232	438.0	16371527.0	0.00267537658521	533.0	31632623.0	0.0016849693432	425.0	20476469.0	0.002075553163	894.0	32754080.0	0.00272943095944	353.0	13799107.0
Environmental Information Processing	Signaling Molecules and Interaction	Bacterial toxins	1.43414263497e-10	1.43414263497e-10	0.328314339305		0.142425631474	0.0359967624115	0.133414040467	0.0267433990524	0.117158665516	0.00677312907494	0.121319754138	0.00806316206861	0.160113301038	0.0308399748749	0.170610849153	0.0378623657027	0.133774964293	0.025174738558	0.181467867283	0.0389841324564	0.139021500459	0.0368907277791	0.164127367702	0.0375858832031	14885.0	12695367.0	0.117247496666	10742.0	8158848.0	0.131660744262	14456.0	13065077.0	0.110646114064	23974.0	16371527.0	0.146437164963	44243.0	31632623.0	0.139865100659	29500.0	20476469.0	0.144067807785	50105.0	32754080.0	0.152973308974	20226.0	13799107.0
Environmental Information Processing	Membrane Transport	ABC transporters	3.05501894556e-09	3.05501894556e-09	0.299433363734		3.73165024484	0.217831455471	3.69790049165	0.17586129255	3.61939509311	0.110098824783	3.68497332543	0.100080851033	3.48673353135	0.360840461535	3.7419983473	0.246368683716	3.62662792	0.171626102327	3.94378804498	0.235933014653	4.02698820326	0.306625606694	3.89477991376	0.185548612928	466973.0	12695367.0	3.67829460936	306530.0	8158848.0	3.75702550164	431609.0	13065077.0	3.30353200368	641420.0	16371527.0	3.91789965591	1217914.0	31632623.0	3.85018340085	801970.0	20476469.0	3.91654440031	1268716.0	32754080.0	3.87345942857	532184.0	13799107.0
Environmental Information Processing	Membrane Transport	Bacterial secretion system	3.83844847541e-08	3.83844847541e-08	0.274257543294		0.610568344886	0.0618791303892	0.599120543452	0.0854648757952	0.588591747998	0.0342374811462	0.577784738874	0.0447787216654	0.650137308155	0.0543722154392	0.610215112958	0.0767931329391	0.596060112111	0.0616956569272	0.716300970125	0.0687018470632	0.681495893673	0.141650734439	0.624931172393	0.0871804520568	81381.0	12695367.0	0.641029125034	54450.0	8158848.0	0.667373629218	86766.0	13065077.0	0.664106304157	89238.0	16371527.0	0.545080492492	185652.0	31632623.0	0.586900428712	119117.0	20476469.0	0.581726273216	176837.0	32754080.0	0.539893045385	77244.0	13799107.0
Environmental Information Processing	Membrane Transport	Transporters	0.00025334196057	0.00025334196057	0.174774796948		6.8366209249	0.474238054138	6.75866385316	0.401924340556	6.8664122998	0.146251864322	6.96438217505	0.174701765257	6.50546985345	0.654699589047	6.98790027686	0.490383875527	6.80299697331	0.36150392655	6.99724571529	0.490285365317	7.38653036736	0.543552151254	7.13494104097	0.395453998762	843089.0	12695367.0	6.64091869105	550434.0	8158848.0	6.7464671483	761002.0	13065077.0	5.82470352069	1187452.0	16371527.0	7.25315360015	2235562.0	31632623.0	7.06726723231	1473322.0	20476469.0	7.19519561698	2362582.0	32754080.0	7.21309223156	989468.0	13799107.0
Environmental Information Processing	Signaling Molecules and Interaction	Cellular antigens	0.00102224537112	0.00102224537112	0.15652444839		0.0456413832826	0.00594902735497	0.0475686786643	0.00607727901283	0.0437235108194	0.00325497906295	0.0452564257832	0.0026775226654	0.0463970532975	0.0161458119357	0.0357688546277	0.0115424426961	0.04081720695	0.00580407785773	0.0420038219686	0.0142178104154	0.0353084166625	0.021137153456	0.0302119498678	0.0103599300751	6563.0	12695367.0	0.0516960242268	3228.0	8158848.0	0.039564409093	5628.0	13065077.0	0.0430766691999	8831.0	16371527.0	0.0539412114704	15767.0	31632623.0	0.0498441118841	10717.0	20476469.0	0.0523381252891	17073.0	32754080.0	0.0521248039939	7050.0	13799107.0
Environmental Information Processing	Membrane Transport	Secretion system	0.00193363407876	0.00193363407876	0.147838013643		1.27553895286	0.0667378662919	1.21759189503	0.0860783495914	1.26191584056	0.0683223509769	1.26415518564	0.0546612968055	1.20819043943	0.0784683413269	1.26493658089	0.126106555556	1.230254472	0.0572765960597	1.25705886551	0.0462939852108	1.34219761628	0.113606202665	1.31158892162	0.132251719037	164701.0	12695367.0	1.29733153835	101983.0	8158848.0	1.24996813276	175475.0	13065077.0	1.34308431554	209599.0	16371527.0	1.28026542668	422309.0	31632623.0	1.33504262356	273836.0	20476469.0	1.33732041398	420519.0	32754080.0	1.2838675365	180636.0	13799107.0
Environmental Information Processing	Signaling Molecules and Interaction	Neuroactive ligand-receptor interaction	0.0146614747891	0.0146614747891	0.118299776553		5.14754835513e-06	1.14355241212e-05	0.0	0.0	0.0	0.0	1.3807075892e-06	5.16621330503e-06	0.0	0.0	0.0	0.0	0.0	0.0	0.0	0.0	0.0	0.0	0.0	0.0	0.0	12695367.0	0.0	0.0	8158848.0	0.0	0.0	13065077.0	0.0	2.0	16371527.0	1.22163314393e-05	3.0	31632623.0	9.48387998049e-06	2.0	20476469.0	9.76730900235e-06	0.0	32754080.0	0.0	1.0	13799107.0
Environmental Information Processing	Signal Transduction	Two-component system	0.0292166885836	0.0292166885836	0.10733708036		1.42546984752	0.114147849884	1.41703210473	0.127873904841	1.39707528687	0.0869329647196	1.39043102197	0.0369505236836	1.35863132195	0.216570934395	1.50977298221	0.235063009933	1.39135550003	0.0926417292114	1.32748298976	0.192325386132	1.48325460699	0.269780757257	1.5408565005	0.232891503089	190140.0	12695367.0	1.49771172428	108801.0	8158848.0	1.33353385184	184726.0	13065077.0	1.41389139919	243265.0	16371527.0	1.48590293379	491528.0	31632623.0	1.55386418635	316505.0	20476469.0	1.54570106789	475934.0	32754080.0	1.45305256628	200397.0	13799107.0
Genetic Information Processing	Transcription	RNA polymerase	1.96708002995e-16	1.96708002995e-16	0.43956834372		0.185158578372	0.0100446037166	0.182166492707	0.012396296806	0.181837905434	0.00587125636878	0.182420734542	0.00623756561651	0.20428045715	0.0140529550115	0.20102622384	0.0191352408311	0.192593129402	0.0161504801124	0.223542159631	0.0113878977503	0.202914228488	0.0340900290873	0.196712692111	0.0253977587374	22265.0	12695367.0	0.175378939419	15918.0	8158848.0	0.195101073093	22790.0	13065077.0	0.174434486685	27630.0	16371527.0	0.168768618834	54348.0	31632623.0	0.171809969727	34866.0	20476469.0	0.170273497838	57219.0	32754080.0	0.174692740569	24167.0	13799107.0
Genetic Information Processing	Protein folding and associated processing	Protein folding and associated processing_Unclassified	2.99352451058e-16	2.99352451058e-16	0.436448505359		0.695385846198	0.0256693101801	0.676372510081	0.0272940280645	0.630681079658	0.0265471988223	0.638057315794	0.0263369263327	0.751752530121	0.0579957421442	0.690636108206	0.0376845175499	0.652277817102	0.0382774443762	0.753483229846	0.081876743867	0.664889984297	0.0793270521563	0.658066483974	0.0283871978522	87902.0	12695367.0	0.692394319912	64090.0	8158848.0	0.785527564676	90580.0	13065077.0	0.693298631152	112657.0	16371527.0	0.688127625481	220700.0	31632623.0	0.697697437231	141679.0	20476469.0	0.691911286072	221875.0	32754080.0	0.677396525868	95267.0	13799107.0
Genetic Information Processing	Folding, Sorting and Degradation	Protein export	4.43555585069e-14	4.43555585069e-14	0.397747127455		0.636084150052	0.0319039805803	0.632699023394	0.0331115032824	0.622965072659	0.0138171396416	0.621123936458	0.0225984891752	0.702429762904	0.0328485104674	0.667890286489	0.0409770129293	0.653834546331	0.029039314961	0.707294045737	0.0414404383897	0.630123942131	0.0789088822697	0.632650828629	0.0530628495287	80150.0	12695367.0	0.631332674353	55274.0	8158848.0	0.677473094241	82100.0	13065077.0	0.628392775642	96031.0	16371527.0	0.586573262225	191878.0	31632623.0	0.606582640965	121305.0	20476469.0	0.592411709265	193672.0	32754080.0	0.591291222345	82057.0	13799107.0
Genetic Information Processing	Replication and Repair	Non-homologous end-joining	8.54811105318e-13	8.54811105318e-13	0.373383386162		0.0179884447712	0.00644104771499	0.0207449193235	0.0092529356657	0.0127213036943	0.00355399874424	0.0145998187163	0.0030511671027	0.00493272456092	0.00499928922772	0.0105812980307	0.0118309613803	0.00987433986921	0.00487971676184	0.00256715761754	0.00174030090373	0.00910975172227	0.0127448960709	0.0123016549444	0.0104862041155	3702.0	12695367.0	0.0291602440481	551.0	8158848.0	0.00675340440219	1989.0	13065077.0	0.0152237908739	4008.0	16371527.0	0.0244815282044	8389.0	31632623.0	0.0265200897188	5138.0	20476469.0	0.025092216827	6557.0	32754080.0	0.0200188800907	2720.0	13799107.0
Genetic Information Processing	Replication and Repair	Chromosome	2.1324246326e-12	2.1324246326e-12	0.365619272738		1.36433937258	0.0535174037874	1.35340544629	0.0866228283933	1.52375959459	0.0809767412172	1.48829559187	0.066845774927	1.38369864094	0.0920427862982	1.3590009049	0.0707328904502	1.46117053101	0.0829754046194	1.39774930915	0.0703753454823	1.41001637663	0.0770004086448	1.42615060477	0.0811218455023	167906.0	12695367.0	1.32257696843	109703.0	8158848.0	1.34458933418	181097.0	13065077.0	1.38611506078	215498.0	16371527.0	1.31629749626	413619.0	31632623.0	1.30757098455	269587.0	20476469.0	1.31656976601	445853.0	32754080.0	1.36121362591	187071.0	13799107.0
Genetic Information Processing	Translation	Ribosome	7.4030000957e-12	7.4030000957e-12	0.354859719223		2.41432152871	0.119893732916	2.39244152817	0.157375249661	2.45323363632	0.0873149325708	2.43106355299	0.0791129030954	2.71527055558	0.229879354692	2.56243980327	0.257825749635	2.51981553501	0.173317044269	2.82357917238	0.172769255184	2.53964776129	0.375558762408	2.44727002889	0.261097723758	291030.0	12695367.0	2.29241108193	208672.0	8158848.0	2.55761597716	308223.0	13065077.0	2.35913649801	366544.0	16371527.0	2.23891149555	709947.0	31632623.0	2.2443507135	459278.0	20476469.0	2.24295507199	754966.0	32754080.0	2.30495254332	317973.0	13799107.0
Genetic Information Processing	Replication and Repair	DNA replication	2.26814607182e-11	2.26814607182e-11	0.344988426376		0.690408492616	0.0308699957524	0.686395367019	0.036814508295	0.701195557086	0.0246900010483	0.698238322847	0.0237766100878	0.760631876836	0.0515769270814	0.722372200585	0.0624418291462	0.722348493918	0.0440054194598	0.792599342199	0.0450514417808	0.709563026889	0.0901136580764	0.692512712818	0.0743207802575	84428.0	12695367.0	0.665030006616	60126.0	8158848.0	0.736942274203	87227.0	13065077.0	0.667634794651	106065.0	16371527.0	0.647862597056	205114.0	31632623.0	0.648425519439	132514.0	20476469.0	0.647152592569	216333.0	32754080.0	0.660476496363	91352.0	13799107.0
Genetic Information Processing	Replication and Repair	Base excision repair	4.64703010601e-11	4.64703010601e-11	0.338566002671		0.501663157866	0.0217517610992	0.510590499735	0.0371397436033	0.482109689685	0.0159760683861	0.490915908977	0.0171529716119	0.492299139179	0.0339870988401	0.488124522316	0.0262353627327	0.487284141925	0.0198797246219	0.494492315429	0.0403806557142	0.430519198559	0.0267448107353	0.453394392902	0.0220464619139	67371.0	12695367.0	0.530673906473	42180.0	8158848.0	0.516984750788	61984.0	13065077.0	0.474425064621	80386.0	16371527.0	0.491011009541	158377.0	31632623.0	0.500676153223	101108.0	20476469.0	0.493776539305	158445.0	32754080.0	0.483741262157	66815.0	13799107.0
Genetic Information Processing	Replication and Repair	Homologous recombination	3.60085733602e-09	3.60085733602e-09	0.297835001673		0.933129488855	0.043164192546	0.924037875037	0.0561830566366	0.964810300777	0.038539305544	0.953558734259	0.0335295628527	1.02933244235	0.0811421761222	0.965531820872	0.0890516145181	0.981495651038	0.0574503309002	1.0616320434	0.063775671982	0.958820744058	0.117037445992	0.943702606333	0.0969840858838	113098.0	12695367.0	0.890860421759	80887.0	8158848.0	0.991402217568	121198.0	13065077.0	0.927648570307	143209.0	16371527.0	0.874744304548	276222.0	31632623.0	0.873218765323	179305.0	20476469.0	0.875663670333	294026.0	32754080.0	0.89767748018	124298.0	13799107.0
Genetic Information Processing	Replication, recombination and repair proteins	Replication, recombination and repair proteins_Unclassified	4.72446632259e-09	4.72446632259e-09	0.295183489881		0.721021155522	0.0301487045492	0.726619044265	0.0650775540504	0.751855954787	0.0291340904229	0.739787142341	0.0293320336467	0.787005900757	0.063107144468	0.785391925392	0.0944053011645	0.766309298078	0.070060161819	0.869172677725	0.0745985362157	0.830831573515	0.166158849859	0.802666365964	0.107455195058	87046.0	12695367.0	0.685651702704	60744.0	8158848.0	0.74451687297	96533.0	13065077.0	0.738862847881	110868.0	16371527.0	0.677200117008	214007.0	31632623.0	0.676538900995	140721.0	20476469.0	0.68723274506	228150.0	32754080.0	0.696554444515	95383.0	13799107.0
Genetic Information Processing	Replication and Repair	DNA repair and recombination proteins	6.05052938722e-09	6.05052938722e-09	0.2927562703		2.86632080057	0.086141429775	2.86436187032	0.0924547990789	2.93205236679	0.0729924501917	2.91544814671	0.0613712861154	3.02982130123	0.124561469506	2.92284631263	0.150972380666	2.95364134413	0.106368326679	3.08167401773	0.118333954905	2.83690319177	0.207188418985	2.85887048585	0.190700733701	360473.0	12695367.0	2.83940590296	243908.0	8158848.0	2.98949067319	366517.0	13065077.0	2.80531833069	447219.0	16371527.0	2.73168776498	868477.0	31632623.0	2.7455105446	560748.0	20476469.0	2.73849949422	908847.0	32754080.0	2.77475966353	382588.0	13799107.0
Genetic Information Processing	Translation	Aminoacyl-tRNA biosynthesis	8.22703351794e-09	8.22703351794e-09	0.2897254768		1.24252131199	0.0543106023308	1.22801939448	0.06698135747	1.25800456776	0.0347060668817	1.25248080536	0.0387474284777	1.34107620977	0.0861283262545	1.28025098706	0.117139117016	1.27352715717	0.068685325484	1.41685705475	0.0789455687303	1.30387543041	0.210221469481	1.24243219118	0.119406136854	150901.0	12695367.0	1.18863046653	107015.0	8158848.0	1.31164350653	157153.0	13065077.0	1.20284786687	191286.0	16371527.0	1.16840658785	369367.0	31632623.0	1.16767743225	238748.0	20476469.0	1.16596274485	393260.0	32754080.0	1.20064431668	165814.0	13799107.0
Genetic Information Processing	Transcription related proteins	Transcription related proteins_Unclassified	8.81078542458e-09	8.81078542458e-09	0.289046895619		0.00995984949602	0.00355634284646	0.00778510587461	0.00345592375504	0.0107603698374	0.00125253355089	0.0122122367895	0.00133508789816	0.00428470006891	0.00394941605415	0.00827508130213	0.00663353519637	0.00802316070251	0.00390215297441	0.00421763594277	0.00235657636744	0.00968239330531	0.0086166261161	0.00698257093522	0.00510295286856	1000.0	12695367.0	0.00787688926204	611.0	8158848.0	0.00748880234072	633.0	13065077.0	0.00484497718613	2199.0	16371527.0	0.0134318564175	3508.0	31632623.0	0.0110898169905	2519.0	20476469.0	0.0123019256885	4437.0	32754080.0	0.01354640399	1884.0	13799107.0
Genetic Information Processing	Translation	Ribosome Biogenesis	4.38042911209e-08	4.38042911209e-08	0.272908965648		1.39047297742	0.0611952741796	1.37255447542	0.0850749030258	1.44083174227	0.0407599219747	1.42349700166	0.0405971483272	1.51027024167	0.102279224206	1.43037029146	0.114297310187	1.4474470233	0.0723194948225	1.55150547835	0.079755154312	1.4583352172	0.160694756155	1.4232736075	0.136007491965	169358.0	12695367.0	1.33401421164	120232.0	8158848.0	1.47363941576	185617.0	13065077.0	1.42071110641	213997.0	16371527.0	1.30712913951	414746.0	31632623.0	1.31113376213	269250.0	20476469.0	1.31492397444	438485.0	32754080.0	1.3387187184	185757.0	13799107.0
Genetic Information Processing	Folding, Sorting and Degradation	RNA degradation	7.73935252768e-08	7.73935252768e-08	0.267055822131		0.451391924132	0.0152468728906	0.4523640044	0.0193823576479	0.455392021112	0.00750450118162	0.450952503799	0.00641621961408	0.492250377091	0.0461663372157	0.462376838067	0.0239492586981	0.462528448758	0.0223729827638	0.490766522209	0.0300116262951	0.460586918997	0.0413842588337	0.461815523342	0.0304073050771	56812.0	12695367.0	0.447501832755	37490.0	8158848.0	0.45950114526	59819.0	13065077.0	0.457854171085	70132.0	16371527.0	0.428377878252	136867.0	31632623.0	0.432676733763	88263.0	20476469.0	0.431045997237	142531.0	32754080.0	0.435154948635	59778.0	13799107.0
Genetic Information Processing	Replication and Repair	DNA replication proteins	1.65770540264e-07	1.65770540264e-07	0.259114006892		1.11115674686	0.0567479524706	1.11500332638	0.0771158762582	1.20054988167	0.0643925540136	1.1783088622	0.05478312002	1.24777610054	0.104894886973	1.18076931999	0.104388977456	1.20623935525	0.085991106611	1.2460757502	0.0650313116824	1.14335249211	0.118174266205	1.15906305928	0.117031695667	135404.0	12695367.0	1.06656231364	94965.0	8158848.0	1.16395108721	142652.0	13065077.0	1.09185732315	169630.0	16371527.0	1.03612815103	326603.0	31632623.0	1.03248788442	212861.0	20476469.0	1.03953958077	349441.0	32754080.0	1.06686250995	146724.0	13799107.0
Genetic Information Processing	Translation	Ribosome biogenesis in eukaryotes	1.44850166057e-06	1.44850166057e-06	0.23578076012		0.0615249441903	0.00379020982108	0.0609485754775	0.00477656770088	0.0581367790491	0.00215873342317	0.0584695384382	0.00259520725764	0.0633639072506	0.00703488193729	0.0576080736543	0.00606323674964	0.0590997977095	0.00371954699966	0.0653327259657	0.0094761181612	0.0553537985621	0.00810721827067	0.0527549599544	0.0034482128905	8054.0	12695367.0	0.0634404661165	5669.0	8158848.0	0.069482848559	8263.0	13065077.0	0.0632449391611	9519.0	16371527.0	0.0581436294855	19052.0	31632623.0	0.0602289604627	12056.0	20476469.0	0.0588773386662	18839.0	32754080.0	0.0575164987079	8266.0	13799107.0
Genetic Information Processing	Translation	Translation factors	1.74177605576e-06	1.74177605576e-06	0.233742543648		0.494252257935	0.0274888195111	0.492076120422	0.0374738751284	0.523351855364	0.0238299253191	0.512173990518	0.0188246176107	0.565119228052	0.0659505688974	0.519391843513	0.0575074988313	0.526116764407	0.0370034740232	0.563888622112	0.0453656094218	0.523171209176	0.0814080640784	0.503967314769	0.0550250008504	60189.0	12695367.0	0.474102087793	42849.0	8158848.0	0.525184437803	63871.0	13065077.0	0.48886814827	74590.0	16371527.0	0.45560808103	144674.0	31632623.0	0.457356950766	93876.0	20476469.0	0.458457949952	154578.0	32754080.0	0.471935099383	65028.0	13799107.0
Genetic Information Processing	Replication and Repair	Mismatch repair	7.26093446309e-06	7.26093446309e-06	0.217648618158		0.786607882304	0.0314644856289	0.784422277718	0.0374246457867	0.834287749964	0.032553609849	0.824843084182	0.0308234793995	0.852317618455	0.0705409574522	0.814664152306	0.0687147864382	0.836251229673	0.0487859111649	0.870174607649	0.0498738245196	0.806438983383	0.0936698302098	0.789899263122	0.0844513133735	95586.0	12695367.0	0.752920337002	66706.0	8158848.0	0.817590914796	98589.0	13065077.0	0.754599456245	123396.0	16371527.0	0.753723217144	235283.0	31632623.0	0.743798577816	153405.0	20476469.0	0.749177018753	253061.0	32754080.0	0.772609091753	106140.0	13799107.0
Genetic Information Processing	Transcription	Transcription machinery	8.54375171515e-06	8.54375171515e-06	0.215777666831		0.778749487186	0.0432330682779	0.780080965756	0.0412261220867	0.844957034549	0.0342335328154	0.827723602748	0.0441482753758	0.790410799562	0.132090681453	0.733433488876	0.0965389755481	0.790327727128	0.0603146264535	0.740092434489	0.0799279330188	0.733670311217	0.103425563563	0.706936680077	0.0664997909814	97972.0	12695367.0	0.771714594781	62996.0	8158848.0	0.77211880893	102464.0	13065077.0	0.784258676776	128908.0	16371527.0	0.787391426591	242545.0	31632623.0	0.766755889956	159692.0	20476469.0	0.779880554601	262057.0	32754080.0	0.800074372414	109463.0	13799107.0
Genetic Information Processing	Folding, Sorting and Degradation	Chaperones and folding catalysts	8.96869538163e-06	8.96869538163e-06	0.215217926205		0.885316022257	0.056671991358	0.873826675351	0.0694064137735	0.963341807881	0.0339836256353	0.940667288284	0.0301035719303	0.935289467946	0.0934049739116	0.862789905488	0.0760053359783	0.922726626864	0.042959948034	0.889040579229	0.0577856800157	0.872554115396	0.0857791413623	0.873167018478	0.0632406415224	112475.0	12695367.0	0.885953119748	74940.0	8158848.0	0.918512025227	125770.0	13065077.0	0.962642623538	137155.0	16371527.0	0.837765469281	265023.0	31632623.0	0.837815441356	173200.0	20476469.0	0.845848959603	280241.0	32754080.0	0.855591120251	118805.0	13799107.0
Genetic Information Processing	Folding, Sorting and Degradation	Ubiquitin system	1.38150069953e-05	1.38150069953e-05	0.210204493829		0.0319825014678	0.00705385877114	0.0325539343498	0.0117887892166	0.017691094652	0.00684901053761	0.0199667867579	0.00757698876913	0.0358383974365	0.0137233106484	0.0353705121607	0.0161420251524	0.027409787553	0.00785694880151	0.0349911379058	0.0155354877187	0.022243285073	0.0204120149342	0.0319964204666	0.0216053279385	4189.0	12695367.0	0.0329962891187	3226.0	8158848.0	0.0395398958284	4181.0	13065077.0	0.0320013422041	4670.0	16371527.0	0.0285251339108	10353.0	31632623.0	0.0327288698127	5966.0	20476469.0	0.029135882754	8780.0	32754080.0	0.0268058208321	3871.0	13799107.0
Genetic Information Processing	Translation proteins	Translation proteins_Unclassified	3.61363217414e-05	3.61363217414e-05	0.198831971989		0.864834099194	0.0324060069984	0.848946990233	0.0528002449429	0.899325354157	0.0258922138805	0.894659532572	0.0251216736094	0.934693657359	0.0708064786427	0.89748557535	0.0723989865237	0.901350249211	0.0356920688516	0.929150452326	0.0573857953306	0.896074021248	0.0705764478221	0.884975835117	0.0671434149543	103491.0	12695367.0	0.815187146618	72008.0	8158848.0	0.882575579297	114675.0	13065077.0	0.877721577913	136211.0	16371527.0	0.831999360842	257978.0	31632623.0	0.815544129869	169417.0	20476469.0	0.827374094625	280828.0	32754080.0	0.857383263398	118427.0	13799107.0
Genetic Information Processing	Folding, Sorting and Degradation	Sulfur relay system	9.23142965926e-05	9.23142965926e-05	0.187430091853		0.371667999172	0.0224649488313	0.361238798226	0.0298713526031	0.326511144551	0.0292719138093	0.344087839499	0.0261896373503	0.351550676105	0.0438805149818	0.368033328836	0.0368759326503	0.348935184782	0.0281022256386	0.328040527881	0.0324050321841	0.337535232895	0.0437249732243	0.35730727428	0.0356664103056	45348.0	12695367.0	0.357201174255	29426.0	8158848.0	0.360663662321	47709.0	13065077.0	0.36516432318	63906.0	16371527.0	0.390348438481	121587.0	31632623.0	0.384372171729	78803.0	20476469.0	0.384846625656	127119.0	32754080.0	0.388101268605	54007.0	13799107.0
Genetic Information Processing	Folding, Sorting and Degradation	Proteasome	0.000130326401624	0.000130326401624	0.183154303773		0.0400214788528	0.00652931300801	0.0441722585091	0.00639184037853	0.0410087751965	0.0015239341032	0.0398646576671	0.00212470051194	0.0385351899109	0.0115760882802	0.0307754739378	0.0125119758171	0.0373476252694	0.00712036738267	0.0445266606029	0.0128370139548	0.0352717006486	0.0161353124448	0.0280852781084	0.00894088560484	5350.0	12695367.0	0.0421413575519	3756.0	8158848.0	0.0460359109521	5645.0	13065077.0	0.0432067870706	6180.0	16371527.0	0.0377484641475	11641.0	31632623.0	0.0368006156176	7574.0	20476469.0	0.0369887991919	11906.0	32754080.0	0.0363496700258	5103.0	13799107.0
Genetic Information Processing	Translation	RNA transport	0.000351200584227	0.000351200584227	0.17058657568		0.120006008668	0.0122248277172	0.117706866165	0.0164460753836	0.13614485377	0.0126340595313	0.136824445683	0.0138176885637	0.129163900658	0.018985684903	0.137640709256	0.0204157246599	0.137839304858	0.0160937236906	0.1232394722	0.0228350862689	0.128516918353	0.0229164092511	0.143318381731	0.0232606395426	12328.0	12695367.0	0.0971062908225	8310.0	8158848.0	0.101852614487	14606.0	13065077.0	0.111794212924	20365.0	16371527.0	0.124392794881	36104.0	31632623.0	0.114135334272	24810.0	20476469.0	0.121163468174	43418.0	32754080.0	0.132557531764	17663.0	13799107.0
Genetic Information Processing	Transcription	Transcription factors	0.00113086189472	0.00113086189472	0.155164196221		1.66371028741	0.15045036532	1.62101012846	0.185853493178	1.6743152237	0.0323638062754	1.70591209864	0.0601765056245	1.49119837955	0.259017076035	1.72810977533	0.242878348952	1.65416359235	0.147989937806	1.44212304586	0.24767076761	1.60718711295	0.490202998553	1.75651355483	0.237612713199	199949.0	12695367.0	1.57497613106	123410.0	8158848.0	1.51259099324	195194.0	13065077.0	1.49401339158	301796.0	16371527.0	1.84341998153	563316.0	31632623.0	1.7808071117	371362.0	20476469.0	1.81360370286	608390.0	32754080.0	1.85744798816	253057.0	13799107.0
Genetic Information Processing	Folding, Sorting and Degradation	Protein processing in endoplasmic reticulum	0.0108680390575	0.0108680390575	0.122890291801		0.0401485032147	0.00676159697668	0.0419177431131	0.0102927412174	0.0482711858693	0.00582261256601	0.0456110246955	0.00604289764665	0.0435097578143	0.0181870658981	0.0396798355835	0.0127849548219	0.0432354258082	0.00983719123967	0.0382537161603	0.0172162273397	0.0554264112422	0.0196454723276	0.0463548588966	0.00482823650221	5188.0	12695367.0	0.0408653014915	2859.0	8158848.0	0.0350417117711	6121.0	13065077.0	0.0468500874507	6608.0	16371527.0	0.0403627590756	12676.0	31632623.0	0.0400725542109	8210.0	20476469.0	0.0400948034546	13721.0	32754080.0	0.0418909644234	5565.0	13799107.0
Genetic Information Processing	Replication and Repair	Nucleotide excision repair	0.0364771687089	0.0364771687089	0.103673487743		0.401109256292	0.01543453372	0.403671207219	0.016675504142	0.408923723772	0.0120701493776	0.404951399726	0.00937249181799	0.416970113169	0.0435170955999	0.38918500293	0.0441503828229	0.400942397922	0.0199767105813	0.414395762443	0.0365800414049	0.385432983728	0.0644518962285	0.370210054158	0.0372078962645	50392.0	12695367.0	0.396932203693	34321.0	8158848.0	0.420659877473	50472.0	13065077.0	0.386312304168	64665.0	16371527.0	0.394984536262	123456.0	31632623.0	0.390280628957	80093.0	20476469.0	0.391146539963	130125.0	32754080.0	0.397278751227	54818.0	13799107.0
Human Diseases	Immune System Diseases	Primary immunodeficiency	1.79441939762e-21	1.79441939762e-21	0.5186470881		0.0702994934086	0.00394088785373	0.0683969420378	0.00551215929745	0.0587505151665	0.00182246186342	0.059205560508	0.00209194720718	0.0773417975889	0.00638506417299	0.0736290411091	0.00991309360514	0.0649855134551	0.00814240778889	0.0804720120399	0.0105890240327	0.0626828218845	0.0110329189836	0.0670322760544	0.00680658917842	8617.0	12695367.0	0.067875154771	6210.0	8158848.0	0.0761136866381	9076.0	13065077.0	0.0694676349783	11481.0	16371527.0	0.0701278506275	22310.0	31632623.0	0.0705284541216	14465.0	20476469.0	0.0706420623595	22686.0	32754080.0	0.0692616003869	9696.0	13799107.0
Human Diseases	Neurodegenerative Diseases	Prion diseases	4.99830613053e-20	4.99830613053e-20	0.497306285795		0.00743206219053	0.00278530154251	0.00679702894912	0.00206689292059	0.00776480646644	0.00133330669741	0.00928313646668	0.00177847679708	0.00259059822415	0.00223785802016	0.00357903408321	0.00324282476108	0.00607468440224	0.00185321449662	0.00223837151184	0.00151030342106	0.00454483222019	0.00409504087021	0.00549539147701	0.00357086563776	895.0	12695367.0	0.00704981588953	299.0	8158848.0	0.00366473306035	636.0	13065077.0	0.00486793916331	1869.0	16371527.0	0.0114161617301	2967.0	31632623.0	0.0093795573007	2087.0	20476469.0	0.010192186944	3828.0	32754080.0	0.0116870936384	1511.0	13799107.0
Human Diseases	Infectious Diseases	Bacterial invasion of epithelial cells	9.89360449067e-15	9.89360449067e-15	0.40967648799		0.00683683048626	0.0069891784672	0.00587345598091	0.00687300454617	0.000650061933342	0.000278030199125	0.000514285569958	0.000174634058056	0.0147457549487	0.0094483424483	0.0174025244395	0.0122152489945	0.00625061157897	0.00716943140023	0.0208448205872	0.012679522604	0.00826931259362	0.00949658394507	0.0133203001169	0.00970709845211	476.0	12695367.0	0.00374939928873	688.0	8158848.0	0.00843256302851	588.0	13065077.0	0.00450054752835	635.0	16371527.0	0.00387868523199	1713.0	31632623.0	0.00541529546886	1037.0	20476469.0	0.00506434971772	1501.0	32754080.0	0.00458263520148	519.0	13799107.0
Human Diseases	Neurodegenerative Diseases	Huntington's disease	1.86925846823e-14	1.86925846823e-14	0.404651558432		0.060044370509	0.00704225272135	0.0553752338261	0.00766522219395	0.0579584386526	0.0127713956912	0.0667437922394	0.0157843002975	0.0457296409964	0.0102559284347	0.0468411722063	0.0115734466342	0.0542986631958	0.0151341205662	0.0371172767321	0.0101772542636	0.0359247879719	0.0173662991228	0.0495517849734	0.01821530514	8717.0	12695367.0	0.0686628436972	3998.0	8158848.0	0.0490020159709	8795.0	13065077.0	0.0673168631153	10281.0	16371527.0	0.0627980517639	19120.0	31632623.0	0.060443928409	12507.0	20476469.0	0.0610798668462	20138.0	32754080.0	0.061482416847	8496.0	13799107.0
Human Diseases	Cancers	Pathways in cancer	7.79659750779e-13	7.79659750779e-13	0.374158623451		0.0470349994317	0.00558305933426	0.0471279875135	0.00463839005422	0.0552915701525	0.00260872445151	0.0558496952555	0.0061981313856	0.0415721715415	0.00799061942121	0.0394784151906	0.00999136763043	0.0506163009122	0.00946540351022	0.0438629252177	0.00687973598395	0.0417568748903	0.0105899804279	0.0469714548629	0.0057068653227	6439.0	12695367.0	0.0507192899583	3911.0	8158848.0	0.04793568896	6559.0	13065077.0	0.0502025361198	7454.0	16371527.0	0.0455302672744	14135.0	31632623.0	0.0446848811747	9199.0	20476469.0	0.0449247377563	15218.0	32754080.0	0.0464613874058	6386.0	13799107.0
Human Diseases	Infectious Diseases	Influenza A	5.81197000758e-12	5.81197000758e-12	0.356968814793		0.00187625761924	0.00172225079091	0.00187129883422	0.00177360336518	0.00343557331926	0.00147270440055	0.00429117693442	0.00276454592199	6.70161751454e-05	0.000105938424967	0.00101834506076	0.00199184400369	0.00253977949204	0.00250292771439	8.63958999896e-05	0.000273014041304	0.000770056700346	0.00157644936117	0.00337867449806	0.00397374127542	516.0	12695367.0	0.00406447485921	48.0	8158848.0	0.000588318350826	215.0	13065077.0	0.00164560836496	207.0	16371527.0	0.00126439030397	304.0	31632623.0	0.000961033171356	241.0	20476469.0	0.00117696073478	302.0	32754080.0	0.000922022538871	130.0	13799107.0
Human Diseases	Cancers	Small cell lung cancer	5.92813008004e-12	5.92813008004e-12	0.356796639448		0.00187111007088	0.00172555991248	0.00187129883422	0.00177360336518	0.00343557331926	0.00147270440055	0.0042900929662	0.00276429023629	6.70161751454e-05	0.000105938424967	0.00101834506076	0.00199184400369	0.00253977949204	0.00250292771439	8.63958999896e-05	0.000273014041304	0.000770056700346	0.00157644936117	0.00337867449806	0.00397374127542	516.0	12695367.0	0.00406447485921	48.0	8158848.0	0.000588318350826	215.0	13065077.0	0.00164560836496	205.0	16371527.0	0.00125217397253	301.0	31632623.0	0.000951549291376	239.0	20476469.0	0.00116719342578	302.0	32754080.0	0.000922022538871	129.0	13799107.0
Human Diseases	Infectious Diseases	Toxoplasmosis	5.94274246387e-12	5.94274246387e-12	0.356775215947		0.00187122715582	0.0017254976194	0.00187129883422	0.00177360336518	0.00343557331926	0.00147270440055	0.00428979622683	0.00276423996813	6.70161751454e-05	0.000105938424967	0.00101834506076	0.00199184400369	0.00253977949204	0.00250292771439	8.63958999896e-05	0.000273014041304	0.000770056700346	0.00157644936117	0.00337867449806	0.00397374127542	516.0	12695367.0	0.00406447485921	48.0	8158848.0	0.000588318350826	215.0	13065077.0	0.00164560836496	205.0	16371527.0	0.00125217397253	302.0	31632623.0	0.000954710584702	239.0	20476469.0	0.00116719342578	302.0	32754080.0	0.000922022538871	129.0	13799107.0
Human Diseases	Cancers	Colorectal cancer	5.94388031932e-12	5.94388031932e-12	0.35677354989		0.00187111007088	0.00172555991248	0.00187129883422	0.00177360336518	0.00343557331926	0.00147270440055	0.00428979622683	0.00276423996813	6.70161751454e-05	0.000105938424967	0.00101834506076	0.00199184400369	0.00253977949204	0.00250292771439	8.63958999896e-05	0.000273014041304	0.000770056700346	0.00157644936117	0.00337867449806	0.00397374127542	516.0	12695367.0	0.00406447485921	48.0	8158848.0	0.000588318350826	215.0	13065077.0	0.00164560836496	205.0	16371527.0	0.00125217397253	301.0	31632623.0	0.000951549291376	239.0	20476469.0	0.00116719342578	302.0	32754080.0	0.000922022538871	129.0	13799107.0
Human Diseases	Cardiovascular Diseases	Viral myocarditis	5.94388031932e-12	5.94388031932e-12	0.35677354989		0.00187111007088	0.00172555991248	0.00187129883422	0.00177360336518	0.00343557331926	0.00147270440055	0.00428979622683	0.00276423996813	6.70161751454e-05	0.000105938424967	0.00101834506076	0.00199184400369	0.00253977949204	0.00250292771439	8.63958999896e-05	0.000273014041304	0.000770056700346	0.00157644936117	0.00337867449806	0.00397374127542	516.0	12695367.0	0.00406447485921	48.0	8158848.0	0.000588318350826	215.0	13065077.0	0.00164560836496	205.0	16371527.0	0.00125217397253	301.0	31632623.0	0.000951549291376	239.0	20476469.0	0.00116719342578	302.0	32754080.0	0.000922022538871	129.0	13799107.0
Human Diseases	Neurodegenerative Diseases	Parkinson's disease	6.58794323827e-12	6.58794323827e-12	0.355877505863		0.0111312654535	0.00673338065005	0.00947540441523	0.00722565112165	0.0173225937596	0.00587273497947	0.0199333369184	0.0107230786391	0.00532648549033	0.00634480612285	0.00557361483656	0.00870413601333	0.0123091028887	0.0104128948349	0.00258557215631	0.00388537770519	0.00487213249753	0.00554940660169	0.0105780831806	0.0106285277474	2506.0	12695367.0	0.0197394844907	660.0	8158848.0	0.00808937732386	1300.0	13065077.0	0.00995019011369	1291.0	16371527.0	0.00788564194409	2887.0	31632623.0	0.00912665383456	1909.0	20476469.0	0.00932289644274	2505.0	32754080.0	0.00764790218501	1250.0	13799107.0
Human Diseases	Cancers	Bladder cancer	2.19272582554e-11	2.19272582554e-11	0.345289300975		0.00820513944702	0.0024568378704	0.00791509002702	0.00314397398286	0.00335487358921	0.00155027243357	0.00370513161651	0.00148265423322	0.00867172409336	0.00500021314361	0.00624755639694	0.00375938368076	0.00376965554613	0.00225718956986	0.0114309963379	0.00813862611399	0.00350509689676	0.00224455063576	0.00220804111056	0.00206136216561	1408.0	12695367.0	0.011090660081	1343.0	8158848.0	0.0164606571908	905.0	13065077.0	0.00692686311761	1262.0	16371527.0	0.00770850513822	3126.0	31632623.0	0.00988220293967	1735.0	20476469.0	0.00847314055954	2056.0	32754080.0	0.00627708059576	1035.0	13799107.0
Human Diseases	Infectious Diseases	Vibrio cholerae pathogenic cycle	2.97918164703e-10	2.97918164703e-10	0.32155507111		0.0622122096278	0.00630416404908	0.0582310757069	0.00709770617149	0.0727734489294	0.00308309627998	0.0716571928438	0.00258121508326	0.0592448276268	0.0128163709981	0.058462647994	0.0100577015293	0.0657384396748	0.00550815832216	0.0511636100282	0.00864627170379	0.0605904210802	0.0230911641511	0.059827403354	0.00812476271319	8180.0	12695367.0	0.0644329541635	4434.0	8158848.0	0.0543459076576	7755.0	13065077.0	0.0593567110244	11563.0	16371527.0	0.0706287202165	21665.0	31632623.0	0.0684894199258	14492.0	20476469.0	0.070773921031	22942.0	32754080.0	0.0700431824066	9781.0	13799107.0
Human Diseases	Infectious Diseases	Tuberculosis	1.12641762279e-09	1.12641762279e-09	0.309030544129		0.152027642704	0.00674381268414	0.15172968846	0.00675094956642	0.152104983508	0.00384952923141	0.149762184391	0.00399002280059	0.163320321399	0.00996642797207	0.155752385731	0.0142696790001	0.153677057795	0.00897049095192	0.166097596123	0.00610452779286	0.147966107337	0.0158137380037	0.146881589912	0.0109791797381	18988.0	12695367.0	0.149566373308	13283.0	8158848.0	0.162804846959	19022.0	13065077.0	0.14559424334	23487.0	16371527.0	0.143462488258	45683.0	31632623.0	0.14441736305	29429.0	20476469.0	0.143721068315	47161.0	32754080.0	0.143985115747	19966.0	13799107.0
Human Diseases	Metabolic Diseases	Type I diabetes mellitus	8.88776445501e-09	8.88776445501e-09	0.28896072129		0.0554567211393	0.00395237067035	0.0555503675517	0.00476844532402	0.052835156043	0.00164846608004	0.0521461582518	0.00171204143404	0.0605475938981	0.00628452394675	0.0538798475684	0.00597663144423	0.054470430548	0.00411295643488	0.057952552802	0.00508437508313	0.0513474799456	0.00476071217175	0.049687915625	0.00295181098923	7090.0	12695367.0	0.0558471448679	5086.0	8158848.0	0.0623372319229	7049.0	13065077.0	0.0539529923934	8319.0	16371527.0	0.0508138306219	16766.0	31632623.0	0.0530022439176	10518.0	20476469.0	0.0513662780433	16476.0	32754080.0	0.0503021302995	7043.0	13799107.0
Human Diseases	Cardiovascular Diseases	Hypertrophic cardiomyopathy (HCM)	1.22364257109e-06	1.22364257109e-06	0.237637950651		7.02002240603e-05	9.92933123766e-05	6.22637154014e-05	0.000106382625796	8.79243028084e-05	7.09277582441e-05	7.34309416846e-05	6.4624727315e-05	3.6838101992e-05	7.49702411363e-05	4.19292930691e-05	0.000108922537635	3.9399288587e-05	4.38101048435e-05	1.25297052772e-05	3.31448458349e-05	0.000111190134316	0.000166551472995	0.000442450558973	0.000543435348273	55.0	12695367.0	0.000433228909412	10.0	8158848.0	0.000122566323089	4.0	13065077.0	3.06159695806e-05	7.0	16371527.0	4.27571600377e-05	95.0	31632623.0	0.000300322866049	12.0	20476469.0	5.86038540141e-05	20.0	32754080.0	6.10610952895e-05	6.0	13799107.0
Human Diseases	Infectious Diseases	Staphylococcus aureus infection	2.03850415909e-05	2.03850415909e-05	0.205639664231		0.109738331099	0.0808505934833	0.0906250526739	0.0480443325158	0.0609625451362	0.00747106845262	0.0700782199165	0.0107835975713	0.127759181737	0.070002315541	0.183087118975	0.0972200930708	0.107033434129	0.0374221990994	0.134790681961	0.07206451904	0.114407236855	0.125446470983	0.189928060287	0.129665386117	7493.0	12695367.0	0.0590215312405	4902.0	8158848.0	0.0600820115781	7923.0	13065077.0	0.0606425817467	18775.0	16371527.0	0.114680811387	36485.0	31632623.0	0.115339787029	23284.0	20476469.0	0.113711011405	41970.0	32754080.0	0.128136708465	16094.0	13799107.0
Human Diseases	Infectious Diseases	African trypanosomiasis	2.14092596574e-05	2.14092596574e-05	0.205061006317		0.0133659116806	0.00342786732119	0.012889089283	0.00429542012091	0.00905333752986	0.00346828746815	0.0096282770295	0.00347645835089	0.00985606753278	0.00563065490732	0.00822530977162	0.00429463226156	0.00846475554171	0.00439389347078	0.0122977562606	0.00826746219656	0.00514288386879	0.00440303034209	0.00648269747245	0.00501633689467	2383.0	12695367.0	0.0187706271114	1449.0	8158848.0	0.0177598602156	2161.0	13065077.0	0.0165402775659	2056.0	16371527.0	0.0125583887196	4751.0	31632623.0	0.0150193045958	2780.0	20476469.0	0.0135765595133	3228.0	32754080.0	0.00985526077973	1567.0	13799107.0
Human Diseases	Infectious Diseases	Epithelial cell signaling in Helicobacter pylori infection	2.56734405052e-05	2.56734405052e-05	0.202910106276		0.0579888462616	0.00610543529887	0.0578840338817	0.00979407279673	0.066430493886	0.00810574952202	0.0627709754116	0.007773839333	0.0696747293983	0.0195269407966	0.0658284367358	0.010197896342	0.0641518200187	0.0133039533279	0.0724138016804	0.0190387952129	0.0804588216127	0.0175223995044	0.070014331454	0.014647758848	5780.0	12695367.0	0.0455284199346	4508.0	8158848.0	0.0552528984484	6423.0	13065077.0	0.049161593154	10171.0	16371527.0	0.0621261535347	18089.0	31632623.0	0.057184634989	12469.0	20476469.0	0.0608942879751	21017.0	32754080.0	0.064166051985	8514.0	13799107.0
Human Diseases	Infectious Diseases	Chagas disease (American trypanosomiasis)	7.28234772222e-05	7.28234772222e-05	0.190343873281		0.0113501592051	0.00291842157544	0.0113266377027	0.004048162013	0.00771006401538	0.00307495730932	0.00838268748992	0.00335969624212	0.00901618214942	0.00565855566354	0.00770004854696	0.00416245881814	0.00782398667741	0.00414535657293	0.0121386521369	0.00836687772373	0.00460436977642	0.00389070696249	0.00511773712418	0.0033682400339	2123.0	12695367.0	0.0167226359033	1427.0	8158848.0	0.0174902143048	1113.0	13065077.0	0.0085188935358	1715.0	16371527.0	0.0104755042092	4027.0	31632623.0	0.0127305282271	2286.0	20476469.0	0.0111640341897	2753.0	32754080.0	0.0084050597666	1331.0	13799107.0
Human Diseases	Immune System Diseases	Systemic lupus erythematosus	0.000423509997017	0.000423509997017	0.168163591558		0.00247812011976	0.00142795655598	0.00213715299562	0.000902678078801	0.00128098174008	0.000767942175018	0.00125581386016	0.00080865904786	0.00315852612609	0.00324923660487	0.00118616904658	0.0011289202341	0.0017753035608	0.00162712335006	0.00240309974176	0.00327485959095	0.00033383145213	0.000443925442569	0.00036602283883	0.000409367296854	322.0	12695367.0	0.00253635834238	650.0	8158848.0	0.00796681100077	217.0	13065077.0	0.00166091634975	336.0	16371527.0	0.00205234368181	897.0	31632623.0	0.00283568011417	393.0	20476469.0	0.00191927621896	504.0	32754080.0	0.0015387396013	372.0	13799107.0
Human Diseases	Neurodegenerative Diseases	Alzheimer's disease	0.00117963146585	0.00117963146585	0.154593720647		0.0775218361837	0.00549622676243	0.0739423461321	0.00622771315338	0.0776516468057	0.00894197624443	0.0818303023723	0.0139017172277	0.075847365834	0.00835941826449	0.0740979821657	0.0100744717751	0.0776815319065	0.0110361449814	0.0710315463554	0.00568903322106	0.0675649929352	0.0099750453377	0.0752930026646	0.0086725305649	10467.0	12695367.0	0.0824473999058	6418.0	8158848.0	0.0786630661584	9773.0	13065077.0	0.0748024676778	12037.0	16371527.0	0.0735239907676	23571.0	31632623.0	0.0745148450067	15201.0	20476469.0	0.0742364320723	24124.0	32754080.0	0.0736518931382	10472.0	13799107.0
Human Diseases	Infectious Diseases	Pertussis	0.00243124982369	0.00243124982369	0.14465591656		0.0154519520004	0.00803467254764	0.0139140871001	0.0101492294924	0.0124784583985	0.00408665755695	0.0119420696166	0.0024897529158	0.0223677925231	0.0164199928535	0.017342690552	0.0198606771908	0.0115201420074	0.00707969630773	0.0207760744364	0.012959795593	0.0313005920178	0.0265989133295	0.0181031013486	0.0163396737057	2523.0	12695367.0	0.0198733916081	2432.0	8158848.0	0.0298081297752	3763.0	13065077.0	0.0288019733829	1878.0	16371527.0	0.0114711352215	3924.0	31632623.0	0.0124049150145	2817.0	20476469.0	0.0137572547298	2752.0	32754080.0	0.00840200671184	1555.0	13799107.0
Human Diseases	Neurodegenerative Diseases	Amyotrophic lateral sclerosis (ALS)	0.00255325251383	0.00255325251383	0.143971087297		0.0353531443858	0.00476127073994	0.0354608463798	0.00718029337481	0.0288717178837	0.00748854028928	0.0338270714721	0.00862524353582	0.0288734208849	0.0115487171992	0.0340307413217	0.0157755950265	0.0333390427829	0.00675024024817	0.0231547239567	0.0110445146222	0.0248804872998	0.0205066466075	0.0395211663402	0.0186775510059	5284.0	12695367.0	0.0416214828606	2331.0	8158848.0	0.028570209912	4428.0	13065077.0	0.0338918783257	6135.0	16371527.0	0.0374735966902	12504.0	31632623.0	0.0395288117587	7787.0	20476469.0	0.0380290176006	11565.0	32754080.0	0.0353085783512	4765.0	13799107.0
Human Diseases	Infectious Diseases	Amoebiasis	0.00395176532153	0.00395176532153	0.137788087384		0.00851083057695	0.00313577473565	0.00790013410405	0.00293435996671	0.00659323705294	0.0014422854607	0.00715827360152	0.00148674476381	0.00964159667032	0.00362598193173	0.0121103683893	0.00695827310493	0.00786152058403	0.00292990727915	0.00868714079539	0.00466976070776	0.00903517508917	0.00948133928078	0.0153112920945	0.0101251508792	1226.0	12695367.0	0.00965706623527	585.0	8158848.0	0.00717012990069	748.0	13065077.0	0.00572518631157	1506.0	16371527.0	0.00919889757382	3361.0	31632623.0	0.0106251068715	2127.0	20476469.0	0.010387533124	3200.0	32754080.0	0.00976977524632	1245.0	13799107.0
Human Diseases	Infectious Diseases	Shigellosis	0.00963770634108	0.00963770634108	0.124706987013		9.92214850059e-06	2.00677475414e-05	0.0	0.0	1.86195063747e-05	3.22474936499e-05	2.19019440319e-05	4.86695213748e-05	0.0	0.0	0.0	0.0	0.0	0.0	0.0	0.0	0.0	0.0	0.0	0.0	4.0	12695367.0	3.15075570482e-05	0.0	8158848.0	0.0	0.0	13065077.0	0.0	6.0	16371527.0	3.6648994318e-05	6.0	31632623.0	1.8967759961e-05	0.0	20476469.0	0.0	3.0	32754080.0	9.15916429343e-06	0.0	13799107.0
Human Diseases	Cancers	Renal cell carcinoma	0.0106969016313	0.0106969016313	0.123131102523		0.0235105113053	0.00282059385014	0.0226527398143	0.00462065545877	0.021286060175	0.0036302357113	0.0228247651871	0.00423039185052	0.0201710571432	0.00816869613111	0.0223642185707	0.00753672751421	0.0229726827515	0.00550535668709	0.0219653705049	0.0106592231345	0.0134810734418	0.0101970322291	0.0233707472379	0.00919938077999	3411.0	12695367.0	0.0268680692728	2222.0	8158848.0	0.0272342369903	2969.0	13065077.0	0.0227247034212	3483.0	16371527.0	0.0212747412016	7411.0	31632623.0	0.0234283448451	4483.0	20476469.0	0.0218934231288	7207.0	32754080.0	0.0220033656876	3070.0	13799107.0
Human Diseases	Cancers	Prostate cancer	0.018985265223	0.018985265223	0.114258928119		0.0229381516653	0.0063681507917	0.0238742280276	0.00778207345892	0.0306408322243	0.00404941710962	0.028790529412	0.00479392883205	0.0246385301423	0.0140826101695	0.0176850845863	0.00984514349097	0.0255578547147	0.0070344191565	0.0233751264883	0.0145280755407	0.0286820574483	0.0173083275667	0.0203624003196	0.0104390770779	2597.0	12695367.0	0.0204562814135	1779.0	8158848.0	0.0218045488775	3845.0	13065077.0	0.0294296007593	3820.0	16371527.0	0.0233331930491	6517.0	31632623.0	0.0206021486109	4548.0	20476469.0	0.0222108606713	7785.0	32754080.0	0.0237680313414	3218.0	13799107.0
Human Diseases	Infectious Diseases	Vibrio cholerae infection	0.0354771700531	0.0354771700531	0.104136373696		8.09765223523e-05	0.000125813207016	6.69751986123e-05	9.28298436682e-05	9.66675221508e-05	0.000154881465518	4.56274753683e-05	6.00440197806e-05	0.0	0.0	2.85586076486e-05	7.08021648885e-05	6.35690676404e-06	1.10273350564e-05	1.45308053801e-05	6.49837371953e-05	4.68132602357e-05	8.75152666194e-05	7.09244366965e-05	9.94549062186e-05	73.0	12695367.0	0.000575012916129	13.0	8158848.0	0.000159336220015	0.0	13065077.0	0.0	0.0	16371527.0	0.0	4.0	31632623.0	1.26451733073e-05	2.0	20476469.0	9.76730900235e-06	20.0	32754080.0	6.10610952895e-05	0.0	13799107.0
Metabolism	Amino Acid Metabolism	Lysine biosynthesis	2.63240132194e-29	2.63240132194e-29	0.618700301061		0.652819741729	0.0264287223615	0.652125491503	0.0419580412059	0.743679203662	0.034733618105	0.731425672723	0.0350811971701	0.565616219242	0.0427735988378	0.593261646946	0.0779708845732	0.680579002258	0.0831613288359	0.47758676633	0.0675418976813	0.542850785	0.141403209058	0.612705332817	0.103148189392	81848.0	12695367.0	0.64470763232	49887.0	8158848.0	0.611446615993	82302.0	13065077.0	0.629938882105	110233.0	16371527.0	0.673321431776	207885.0	31632623.0	0.657185463248	134398.0	20476469.0	0.656353397649	224875.0	32754080.0	0.686555690161	94552.0	13799107.0
Metabolism	Metabolism of Terpenoids and Polyketides	Prenyltransferases	4.09934236005e-25	4.09934236005e-25	0.56822868717		0.366389271378	0.0182936251815	0.366399788701	0.0205106116318	0.343345167824	0.0108681046985	0.343639210749	0.011779093164	0.410234398143	0.0270295497485	0.378158451066	0.0221630915235	0.365690209454	0.0203337040511	0.407040305961	0.0283541659652	0.336818323931	0.0281080702545	0.341389262079	0.0283215937953	47447.0	12695367.0	0.373734764816	32987.0	8158848.0	0.404309529973	45961.0	13065077.0	0.351785144473	55580.0	16371527.0	0.339491850699	111614.0	31632623.0	0.352844593381	70346.0	20476469.0	0.34354555954	111170.0	32754080.0	0.339408098167	47246.0	13799107.0
Metabolism	Lipid Metabolism	Primary bile acid biosynthesis	6.81198430394e-24	6.81198430394e-24	0.552244633029		0.0141094065642	0.00384314653215	0.0166265144864	0.00393637062347	0.0251550588176	0.00538424714813	0.0221375532217	0.00487927088487	0.00783146874699	0.00388943610644	0.0108538905223	0.00677025114163	0.0183955591807	0.00746749944995	0.0049152289519	0.00378952667928	0.0101504660973	0.0089067291011	0.0158963756499	0.00912826822023	1826.0	12695367.0	0.0143831997925	785.0	8158848.0	0.00962145636247	2746.0	13065077.0	0.0210178631171	2119.0	16371527.0	0.01294320316	3654.0	31632623.0	0.0115513658162	2483.0	20476469.0	0.0121261141264	4762.0	32754080.0	0.0145386467884	1821.0	13799107.0
Metabolism	Metabolism of Cofactors and Vitamins	Folate biosynthesis	1.26708918771e-22	1.26708918771e-22	0.534948955726		0.484112660109	0.0238290704873	0.481503707929	0.0286962623809	0.421935598662	0.0217953413425	0.426977467217	0.0257269479276	0.530324528614	0.0245986397722	0.502944659695	0.0440425309363	0.468694319247	0.0405854513145	0.54122113654	0.0349238465418	0.464494549822	0.06487772164	0.482869167955	0.0648082575536	60629.0	12695367.0	0.477567919068	40695.0	8158848.0	0.49878365181	65988.0	13065077.0	0.505071650171	76680.0	16371527.0	0.468374147384	152790.0	31632623.0	0.483014007406	96611.0	20476469.0	0.471814745013	151839.0	32754080.0	0.463572782383	64310.0	13799107.0
Metabolism	Nucleotide Metabolism	Purine metabolism	2.01203892787e-22	2.01203892787e-22	0.532148110298		2.36927259554	0.0684519644429	2.35393864805	0.0730111453008	2.32512607835	0.0460473651894	2.30724368343	0.0309695893641	2.54108851472	0.0854377531341	2.43010884314	0.112481490289	2.39724951925	0.0995341694146	2.58454036275	0.0825173525373	2.35964432066	0.149032194404	2.34528534553	0.14855062797	295466.0	12695367.0	2.3273529627	206550.0	8158848.0	2.5316074034	297958.0	13065077.0	2.28056826607	372714.0	16371527.0	2.27659887804	729091.0	31632623.0	2.30487051295	467628.0	20476469.0	2.28373358707	755331.0	32754080.0	2.30606690831	320146.0	13799107.0
Metabolism	Xenobiotics Biodegradation and Metabolism	Drug metabolism - other enzymes	2.338966515e-21	2.338966515e-21	0.51698355658		0.331909461248	0.012234400559	0.331570239397	0.00991275534201	0.314226385776	0.0137448872581	0.313195069848	0.0121774767912	0.375526596353	0.0311331296877	0.337981595999	0.0320995920168	0.326225925259	0.0264037322045	0.386354662539	0.0333461298439	0.321931417029	0.0349370482848	0.312229000709	0.033765634312	40573.0	12695367.0	0.319589028029	30509.0	8158848.0	0.373937595111	41090.0	13065077.0	0.314502547517	54170.0	16371527.0	0.330879337034	104136.0	31632623.0	0.329204441883	66927.0	20476469.0	0.3268483448	108530.0	32754080.0	0.331348033588	45765.0	13799107.0
Metabolism	Xenobiotics Biodegradation and Metabolism	Chloroalkane and chloroalkene degradation	3.39493067487e-20	3.39493067487e-20	0.499839431051		0.218857662124	0.0226992793612	0.223067969598	0.0269878371805	0.211419822095	0.0178103006452	0.222458117274	0.0133853667897	0.168649925739	0.0235652818389	0.190673862826	0.0357339890883	0.203338484575	0.0243092512381	0.147091555085	0.0188007077033	0.184172428864	0.0452369744994	0.215957810784	0.0379833798483	29772.0	12695367.0	0.23451074711	13717.0	8158848.0	0.168124225381	35271.0	13065077.0	0.269963965769	39350.0	16371527.0	0.240356321069	73943.0	31632623.0	0.233755512466	47568.0	20476469.0	0.232305677312	76894.0	32754080.0	0.23476159306	31726.0	13799107.0
Metabolism	Amino Acid Metabolism	Arginine and proline metabolism	1.07120064415e-19	1.07120064415e-19	0.492273401219		1.03690200663	0.0325434740696	1.06218708621	0.0413992209629	1.0796270595	0.0327703098529	1.07380971367	0.0341087013411	0.96876113723	0.0546786830389	1.01172489269	0.0679443260053	1.04405448663	0.0728573961469	0.886175616857	0.0585022898359	0.978882315876	0.130550595373	1.01671430588	0.0865784826224	138134.0	12695367.0	1.08806622132	79447.0	8158848.0	0.973752667043	140859.0	13065077.0	1.07813371479	174349.0	16371527.0	1.06495258506	338784.0	31632623.0	1.07099559844	217957.0	20476469.0	1.06442668411	339932.0	32754080.0	1.0378310122	142620.0	13799107.0
Metabolism	Xenobiotics Biodegradation and Metabolism	Fluorobenzoate degradation	1.22584071993e-19	1.22584071993e-19	0.491377359937		0.0146214564453	0.0058087414333	0.0215230482168	0.00750791445564	0.0179363253094	0.00695559899821	0.0199635232536	0.0060385998794	0.00403326914233	0.00567272152801	0.00814597644321	0.00877683907749	0.0149770151157	0.00908048135034	0.0016914111876	0.00260212378054	0.00737166954684	0.00798164212465	0.0119785523293	0.0113365396196	4034.0	12695367.0	0.0317753712831	969.0	8158848.0	0.0118766767073	2492.0	13065077.0	0.0190737490487	2318.0	16371527.0	0.0141587281382	5034.0	31632623.0	0.0159139506073	3103.0	20476469.0	0.0151539799171	3229.0	32754080.0	0.00985831383449	1515.0	13799107.0
Metabolism	Lipid Metabolism	Secondary bile acid biosynthesis	2.22908085233e-18	2.22908085233e-18	0.471677684133		0.0116512510839	0.00363481646778	0.012669514552	0.00351668704667	0.0219874630304	0.00619110866184	0.0185704862453	0.00567538155087	0.0074545095045	0.00357940878708	0.00915359026167	0.00502598980792	0.015782990421	0.0072158795512	0.00484072473498	0.00372765294337	0.00942344159356	0.00812229128005	0.0140212831952	0.00816453849567	1204.0	12695367.0	0.0094837746715	701.0	8158848.0	0.00859189924852	2445.0	13065077.0	0.0187140114061	1695.0	16371527.0	0.0103533408948	2723.0	31632623.0	0.00860820172896	1936.0	20476469.0	0.00945475511427	4124.0	32754080.0	0.0125907978487	1554.0	13799107.0
Metabolism	Biosynthesis of Other Secondary Metabolites	Novobiocin biosynthesis	6.88460719545e-17	6.88460719545e-17	0.447283834084		0.126656441285	0.0102576725337	0.1248540389	0.0124309503285	0.124472336712	0.00589559844069	0.125338565118	0.00990621214682	0.0999494135104	0.0145304254427	0.112510952484	0.0166300953187	0.119038815719	0.0139158022724	0.0902470410989	0.0153903996021	0.107559957023	0.0251202088317	0.116593906256	0.0129098286795	15985.0	12695367.0	0.125912074854	9093.0	8158848.0	0.111449557585	15718.0	13065077.0	0.120305452467	23605.0	16371527.0	0.144183251813	43453.0	31632623.0	0.137367678931	28464.0	20476469.0	0.139008341721	47112.0	32754080.0	0.143835516064	19605.0	13799107.0
Metabolism	Amino Acid Metabolism	Phenylalanine metabolism	7.1559879584e-17	7.1559879584e-17	0.44700183182		0.207127286162	0.0231593398125	0.216963272754	0.0281685063022	0.200224927398	0.0205362800463	0.205668592632	0.0151287401635	0.155877841761	0.0312280678553	0.172159864631	0.0374007665414	0.183477603026	0.031309462021	0.13800584942	0.0188401436218	0.181054191097	0.0361019911633	0.186926314496	0.0564671433525	32536.0	12695367.0	0.25628246903	14778.0	8158848.0	0.181128512261	31477.0	13065077.0	0.240924718622	36065.0	16371527.0	0.22029099668	70899.0	31632623.0	0.224132535579	45058.0	20476469.0	0.220047704514	67401.0	32754080.0	0.20577894418	28300.0	13799107.0
Metabolism	Metabolism of Terpenoids and Polyketides	Terpenoid backbone biosynthesis	8.6025347322e-17	8.6025347322e-17	0.445656706354		0.611070221798	0.0206440606444	0.617422716299	0.0243103995416	0.603521970216	0.0128114479902	0.601196355477	0.0146119674818	0.65983594998	0.0308364882798	0.626887533752	0.0392354030711	0.624797834579	0.0226878631847	0.678381475857	0.027957685981	0.60046167494	0.0592595364447	0.594636008236	0.0413264652556	77719.0	12695367.0	0.612183956557	52973.0	8158848.0	0.649270583298	78077.0	13065077.0	0.597600764236	94642.0	16371527.0	0.578089020041	186710.0	31632623.0	0.590245077052	118975.0	20476469.0	0.581032794277	191320.0	32754080.0	0.584110437539	81048.0	13799107.0
Metabolism	Lipid Metabolism	Lipid biosynthesis proteins	1.8420108824e-16	1.8420108824e-16	0.440054667899		0.578945132556	0.0287196740671	0.591528936565	0.0326143482354	0.578374941857	0.019172077562	0.573515784575	0.017145840329	0.575749172759	0.0220263299661	0.55970992296	0.034001044483	0.568979991678	0.0173947028347	0.515254541625	0.0301830787626	0.51468521337	0.0416739685056	0.552900296465	0.0455936007156	80273.0	12695367.0	0.632301531732	46047.0	8158848.0	0.564381147927	83000.0	13065077.0	0.635281368797	90436.0	16371527.0	0.552398075024	183130.0	31632623.0	0.578927646942	115648.0	20476469.0	0.564784875752	179267.0	32754080.0	0.547311968463	75815.0	13799107.0
Metabolism	Lipid Metabolism	Arachidonic acid metabolism	2.30924960202e-15	2.30924960202e-15	0.420984854256		0.0556761064627	0.00603486880544	0.0551595022921	0.00449673524366	0.050302394908	0.00516262778785	0.0534678879739	0.00372389812194	0.0414193135939	0.00752783099057	0.0427151744601	0.00951659589146	0.0458626631345	0.00525254057652	0.0396698304864	0.00823646496846	0.0444637637166	0.0125581811922	0.046525505257	0.00669959134735	7346.0	12695367.0	0.057863628519	3672.0	8158848.0	0.0450063538382	8007.0	13065077.0	0.0612855171079	10930.0	16371527.0	0.066762251316	19825.0	31632623.0	0.0626726402044	13186.0	20476469.0	0.0643958682525	20992.0	32754080.0	0.0640897256159	8532.0	13799107.0
Metabolism	Carbohydrate Metabolism	Starch and sucrose metabolism	8.2857729392e-15	8.2857729392e-15	0.41106840738		0.759201686312	0.0419050619015	0.778657333798	0.0547491022307	0.896441076403	0.0970086201357	0.860709390933	0.0835327956452	0.727780763637	0.05213484768	0.762234983109	0.0625148848593	0.826407492487	0.076745291128	0.683639597206	0.0518427202322	0.727364310758	0.133581922767	0.731838366425	0.126769983298	92348.0	12695367.0	0.727414969571	61941.0	8158848.0	0.759188061844	88097.0	13065077.0	0.674293768035	126731.0	16371527.0	0.774093949819	234591.0	31632623.0	0.741610962834	155367.0	20476469.0	0.758758748884	256615.0	32754080.0	0.783459648386	106273.0	13799107.0
Metabolism	Xenobiotics Biodegradation and Metabolism	Xylene degradation	1.50926212465e-14	1.50926212465e-14	0.40634658898		0.051325009674	0.0115938658554	0.0482143433741	0.0111759962468	0.0593538500426	0.00460993958005	0.0618890163775	0.00613715306215	0.0405685105389	0.0112262166035	0.0431131109363	0.0136205850402	0.0521460780028	0.00941532963911	0.0288559735892	0.00810156611537	0.0431478351219	0.0249622667599	0.0459088934867	0.0193944270271	5739.0	12695367.0	0.0452054674749	2860.0	8158848.0	0.0350539684034	5305.0	13065077.0	0.0406044296563	10600.0	16371527.0	0.0647465566285	17724.0	31632623.0	0.0560307629247	12087.0	20476469.0	0.0590287319557	21582.0	32754080.0	0.0658910279269	9054.0	13799107.0
Metabolism	Nucleotide Metabolism	Pyrimidine metabolism	2.17037764442e-14	2.17037764442e-14	0.403464758874		1.83050010287	0.0646269477287	1.81792978689	0.0871993099888	1.85109957929	0.0680843876465	1.82931936752	0.0455393257755	2.02967952052	0.154170388719	1.90274723182	0.159274073753	1.89117415392	0.114540143312	2.09177053676	0.113880387672	1.87459393608	0.1836198173	1.81767032034	0.179087682775	221971.0	12695367.0	1.74844098639	158440.0	8158848.0	1.94194082302	228583.0	13065077.0	1.74957254366	287976.0	16371527.0	1.75900513129	552998.0	31632623.0	1.74818888715	359103.0	20476469.0	1.75373498234	589616.0	32754080.0	1.80012993801	248102.0	13799107.0
Metabolism	Metabolism of Cofactors and Vitamins	Biotin metabolism	2.74681107362e-14	2.74681107362e-14	0.401587584608		0.15407640711	0.0153831501656	0.148746628872	0.0195083833988	0.130070705901	0.00658591656388	0.125880563168	0.00742195018304	0.190833136524	0.0285652644958	0.161525405113	0.0240891213563	0.152220294762	0.0327019864874	0.19393429937	0.0353479970427	0.173514148003	0.0628629402702	0.17000755199	0.0332112854193	17937.0	12695367.0	0.141287762693	14164.0	8158848.0	0.173602940023	21559.0	13065077.0	0.165012422047	22869.0	16371527.0	0.139687641843	46773.0	31632623.0	0.147863172776	29939.0	20476469.0	0.146211732111	46722.0	32754080.0	0.142644824706	20352.0	13799107.0
Metabolism	Biosynthesis and biodegradation of secondary metabolites	Biosynthesis and biodegradation of secondary metabolites_Unclassified	3.4437597598e-14	3.4437597598e-14	0.399778980652		0.0454009200244	0.00750953796807	0.0483304607732	0.00974596760458	0.0496899045639	0.00574154601307	0.0495221581982	0.0051706581747	0.0327653770931	0.0157580237074	0.0352437425325	0.0159973320785	0.0399041964015	0.00903537859259	0.0176639742161	0.0103534381689	0.0356452887714	0.0262574179437	0.0338588357117	0.0195175514582	7521.0	12695367.0	0.0592420841398	3649.0	8158848.0	0.0447244512951	6654.0	13065077.0	0.0509296653973	7941.0	16371527.0	0.0485049439799	15342.0	31632623.0	0.0485005622202	10378.0	20476469.0	0.0506825664132	14042.0	32754080.0	0.0428709950028	5898.0	13799107.0
Metabolism	Metabolism of Other Amino Acids	D-Alanine metabolism	3.60116796728e-14	3.60116796728e-14	0.399420746996		0.145742690182	0.0157858452426	0.139422584637	0.0119997946415	0.12916329256	0.0039685757413	0.13246569506	0.00490404308282	0.158884527682	0.0177595023513	0.173252768897	0.0264837539886	0.145351793803	0.0160053083363	0.167938009969	0.0174225728505	0.157555820613	0.032035191566	0.170524436584	0.0337520597026	15949.0	12695367.0	0.12562850684	10907.0	8158848.0	0.133683088593	17214.0	13065077.0	0.13175582509	24287.0	16371527.0	0.148349020834	46649.0	31632623.0	0.147471172403	30110.0	20476469.0	0.14704683703	50797.0	32754080.0	0.155086022871	21047.0	13799107.0
Metabolism	Amino Acid Metabolism	Cysteine and methionine metabolism	4.44734190688e-14	4.44734190688e-14	0.397725780848		0.903460438527	0.0348958525189	0.90034560843	0.0374892027457	0.918430659738	0.0218267204871	0.914439656768	0.0295284047647	0.831839855575	0.0426541918834	0.874638393224	0.0494150034181	0.898714196749	0.0432076419037	0.80579722312	0.0528776084704	0.864661498914	0.0841068267392	0.885407681424	0.061783709896	112144.0	12695367.0	0.883345869403	70450.0	8158848.0	0.86347974616	111700.0	13065077.0	0.854950950538	155582.0	16371527.0	0.950320638997	294718.0	31632623.0	0.931690046696	191170.0	20476469.0	0.933608230989	313287.0	32754080.0	0.956482367998	131303.0	13799107.0
Metabolism	Metabolism of Other Amino Acids	Cyanoamino acid metabolism	7.81601065103e-14	7.81601065103e-14	0.393169741148		0.209623807008	0.0196724921691	0.215138164384	0.0223160755747	0.249586977532	0.028553365253	0.237806568776	0.0274000395759	0.197843151479	0.0300515042411	0.188103276683	0.0401226379843	0.217842530174	0.0276871938071	0.15685432581	0.040596335374	0.195985139695	0.0502478590646	0.185100469204	0.0459310164218	26685.0	12695367.0	0.210194789958	15857.0	8158848.0	0.194353418522	28485.0	13065077.0	0.218023973376	35374.0	16371527.0	0.216070254167	64801.0	31632623.0	0.204854968872	43128.0	20476469.0	0.210622251327	69938.0	32754080.0	0.213524544118	28923.0	13799107.0
Metabolism	Carbohydrate Metabolism	Glyoxylate and dicarboxylate metabolism	5.59643791725e-13	5.59643791725e-13	0.376942282278		0.485576864052	0.0302617610699	0.506815167579	0.0409743098973	0.502258584395	0.0284524097867	0.499433163942	0.0187674888932	0.431268097865	0.0504046548928	0.451602557965	0.0679955310616	0.468798902556	0.0456700965145	0.39378975287	0.044012959581	0.429103933917	0.0819801813867	0.466128555203	0.0896105348981	70832.0	12695367.0	0.557935820209	37599.0	8158848.0	0.460837118181	68021.0	13065077.0	0.52063221671	80876.0	16371527.0	0.494004010744	161188.0	31632623.0	0.509562548765	102751.0	20476469.0	0.50180038365	156647.0	32754080.0	0.478251869691	65053.0	13799107.0
Metabolism	Lipid Metabolism	Biosynthesis of unsaturated fatty acids	1.8183861059e-12	1.8183861059e-12	0.366980675611		0.153572219594	0.0300394389436	0.15707662335	0.0243666074801	0.151396360212	0.0198482420763	0.153441388576	0.020472707383	0.126117732966	0.0356939774368	0.120290268351	0.0278756158113	0.137057032425	0.029344292896	0.0942053897501	0.0220961669722	0.102100233388	0.0413096369493	0.135968700486	0.0573117249168	24057.0	12695367.0	0.189494324977	13816.0	8158848.0	0.169337631979	31079.0	13065077.0	0.237878429649	22996.0	16371527.0	0.140463378889	48022.0	31632623.0	0.151811628141	29295.0	20476469.0	0.143066658612	43051.0	32754080.0	0.131437060665	19227.0	13799107.0
Metabolism	Glycan Biosynthesis and Metabolism	Peptidoglycan biosynthesis	2.24658120111e-12	2.24658120111e-12	0.365172850098		0.835121279643	0.0303931404896	0.825156118564	0.0295316717374	0.852804102237	0.0245810153368	0.847134384237	0.0148847790038	0.911750406708	0.0559872640458	0.894594447011	0.0565360049056	0.874397504403	0.0548184178969	0.919920558481	0.0306012247802	0.849654490859	0.0707873853174	0.856762158444	0.0747368918039	99914.0	12695367.0	0.787011513728	69220.0	8158848.0	0.84840408842	103964.0	13065077.0	0.795739665369	130788.0	16371527.0	0.798874778144	252144.0	31632623.0	0.7971011446	163764.0	20476469.0	0.79976679573	268262.0	32754080.0	0.819018577228	112586.0	13799107.0
Metabolism	Xenobiotics Biodegradation and Metabolism	Drug metabolism - cytochrome P450	1.14328299008e-11	1.14328299008e-11	0.351050099334		0.0817448399594	0.0191333980513	0.0825027686939	0.0162043966835	0.0743972698179	0.0190852122129	0.0808524382886	0.0169661304874	0.0504959585247	0.018876072699	0.0622317755037	0.017009869663	0.068961788322	0.0227485354551	0.0387530671743	0.0148217768636	0.0511464210743	0.0357936859389	0.0844413625998	0.0476162375408	13510.0	12695367.0	0.10641677393	4951.0	8158848.0	0.0606825865612	18421.0	13065077.0	0.140994193911	13190.0	16371527.0	0.0805667058424	28214.0	31632623.0	0.0891927299232	17397.0	20476469.0	0.0849609373569	24556.0	32754080.0	0.0749708127965	10426.0	13799107.0
Metabolism	Lipid Metabolism	Synthesis and degradation of ketone bodies	1.68073629162e-11	1.68073629162e-11	0.347649166669		0.112652231	0.0155847027994	0.12173550938	0.0284453471499	0.0983583488941	0.0200240535185	0.106734165819	0.020204689232	0.0882121104693	0.0326223817859	0.0886695589646	0.0293404779474	0.10234833232	0.0305507449016	0.0653002757298	0.0276427242329	0.0668066266557	0.0197172786231	0.0835947117434	0.0302779974667	18273.0	12695367.0	0.143934397485	9468.0	8158848.0	0.1160457947	17995.0	13065077.0	0.137733593151	18213.0	16371527.0	0.111248022252	38119.0	31632623.0	0.120505340325	22669.0	20476469.0	0.110707563887	33448.0	32754080.0	0.102118575762	14851.0	13799107.0
Metabolism	Amino acid metabolism	Amino acid metabolism_Unclassified	3.7824347244e-11	3.7824347244e-11	0.340417322478		0.209486227131	0.0161824458976	0.21012939351	0.0215575884468	0.18595000176	0.0125861295566	0.199402511481	0.0141307680343	0.210185679696	0.0315094933804	0.216811463787	0.021711034616	0.201931721533	0.0233106617077	0.227717924998	0.0435495212785	0.272953725935	0.0512286697477	0.218089822281	0.0301498906378	24499.0	12695367.0	0.192975910031	15267.0	8158848.0	0.18712200546	24901.0	13065077.0	0.190592064632	38171.0	16371527.0	0.233154793685	70096.0	31632623.0	0.221594017037	46694.0	20476469.0	0.228037363278	75932.0	32754080.0	0.231824554376	31787.0	13799107.0
Metabolism	Lipid Metabolism	Glycerophospholipid metabolism	6.14008328778e-11	6.14008328778e-11	0.336050017121		0.571427835763	0.0167676086205	0.570435222153	0.028178761294	0.566260519098	0.0115943164807	0.565917133214	0.0130723666012	0.590060383597	0.039098434266	0.600587302859	0.0389897773737	0.575735806142	0.0261696937971	0.655122149717	0.0513030494691	0.614286666244	0.100330651526	0.602412170297	0.0397912073681	68008.0	12695367.0	0.535691484933	47360.0	8158848.0	0.580474106148	73952.0	13065077.0	0.566028045606	91044.0	16371527.0	0.556111839781	173763.0	31632623.0	0.54931581235	113753.0	20476469.0	0.555530350472	186491.0	32754080.0	0.569367236082	78293.0	13799107.0
Metabolism	Metabolism of Cofactors and Vitamins	Vitamin B6 metabolism	9.76785389753e-11	9.76785389753e-11	0.33183060624		0.177642656146	0.013234708674	0.179118866587	0.0131809470521	0.17208937907	0.00434917351248	0.165573671172	0.00786356214035	0.204613211552	0.0219005808767	0.176880270817	0.0135872721493	0.17544935038	0.0191995225127	0.193996210007	0.0212375233964	0.18576665764	0.0238612408294	0.176928577264	0.0153673186002	23533.0	12695367.0	0.185366835004	15803.0	8158848.0	0.193691560377	25515.0	13065077.0	0.195291615962	26926.0	16371527.0	0.164468470168	54506.0	31632623.0	0.172309454072	34565.0	20476469.0	0.168803517833	52836.0	32754080.0	0.161311201536	22596.0	13799107.0
Metabolism	Biosynthesis of Other Secondary Metabolites	Phenylpropanoid biosynthesis	3.99234173385e-10	3.99234173385e-10	0.318824015979		0.0746737754341	0.0184300872502	0.083048912461	0.0194397841317	0.108706452244	0.0243640556284	0.0936344012827	0.0238972439783	0.0643568514546	0.0272242935792	0.0627980718496	0.0300725118871	0.0804952111214	0.0252921613077	0.0432219462057	0.0242622938089	0.0745682230736	0.0367990679076	0.0661899693751	0.0311661695675	10282.0	12695367.0	0.0809901753923	5530.0	8158848.0	0.0677791766681	12995.0	13065077.0	0.0994636311749	11522.0	16371527.0	0.070378285422	21386.0	31632623.0	0.0676074190876	14069.0	20476469.0	0.068708135177	22080.0	32754080.0	0.0674114491996	8837.0	13799107.0
Metabolism	Glycan Biosynthesis and Metabolism	Glycosphingolipid biosynthesis - lacto and neolacto series	4.8632171816e-10	4.8632171816e-10	0.316975009939		0.000334069317417	0.000363410769986	0.000130426096697	0.000155093148763	8.036211222e-05	5.88758377672e-05	0.000127476139951	0.000109904399898	2.24162679234e-05	6.52904570536e-05	2.22126737819e-05	3.79757638629e-05	4.14923930971e-05	4.856660251e-05	3.44704821368e-07	1.5415668255e-06	1.68717741051e-05	4.22189998297e-05	1.34381868127e-05	2.00804712929e-05	38.0	12695367.0	0.000299321791958	2.0	8158848.0	2.45132646177e-05	22.0	13065077.0	0.000168387832693	118.0	16371527.0	0.000720763554921	323.0	31632623.0	0.00102109774457	241.0	20476469.0	0.00117696073478	211.0	32754080.0	0.000644194555304	108.0	13799107.0
Metabolism	Energy Metabolism	Photosynthesis	5.88497554258e-10	5.88497554258e-10	0.31518180955		0.345015978006	0.0166454576661	0.347404523524	0.0177177844305	0.392146034971	0.0247149189439	0.377276123135	0.0204627543291	0.330278890132	0.0484932986892	0.359018062507	0.0291824209455	0.370799165717	0.0365110748371	0.34034338046	0.0461669766001	0.306792436235	0.0465553762674	0.339399109349	0.0370409976178	42523.0	12695367.0	0.33494896209	29238.0	8158848.0	0.358359415447	43352.0	13065077.0	0.331815878314	52625.0	16371527.0	0.321442220997	101544.0	31632623.0	0.32101036958	65985.0	20476469.0	0.32224794226	109091.0	32754080.0	0.333060797311	45862.0	13799107.0
Metabolism	Xenobiotics Biodegradation and Metabolism	Metabolism of xenobiotics by cytochrome P450	2.02076528792e-09	2.02076528792e-09	0.303430444275		0.0768081415548	0.0192250140871	0.0766573100788	0.0164067790951	0.068125842768	0.0185143451737	0.0726374918615	0.0160028945837	0.049254121741	0.0173442233498	0.059730288783	0.0156870040837	0.0633759398783	0.0206660925047	0.0381212043834	0.0139208264969	0.0497955631712	0.0338422120006	0.0801049152724	0.0464263767915	12717.0	12695367.0	0.100170400745	4743.0	8158848.0	0.058133207041	17983.0	13065077.0	0.137641745242	11906.0	16371527.0	0.0727238210584	26056.0	31632623.0	0.0823706589239	15994.0	20476469.0	0.0781091700918	22295.0	32754080.0	0.068067855974	9496.0	13799107.0
Metabolism	Xenobiotics Biodegradation and Metabolism	Benzoate degradation	2.09849397663e-09	2.09849397663e-09	0.303066702014		0.394225860748	0.0416260056219	0.428433487903	0.0581698822303	0.366693876961	0.0573101758862	0.385485520047	0.0509680634005	0.310429379877	0.0795458470644	0.32052197611	0.077006139491	0.370506368652	0.0751465556475	0.293101525987	0.0659870924199	0.330009151708	0.0725424325337	0.349780770835	0.0907787007591	62573.0	12695367.0	0.492880591794	31880.0	8158848.0	0.390741438007	62326.0	13065077.0	0.47704273002	63911.0	16371527.0	0.39037897931	128268.0	31632623.0	0.405492772446	79851.0	20476469.0	0.389964695573	118599.0	32754080.0	0.362089242012	51351.0	13799107.0
Metabolism	Metabolism of Other Amino Acids	D-Glutamine and D-glutamate metabolism	2.96425240006e-09	2.96425240006e-09	0.299726090755		0.152717091791	0.0102122237574	0.154141988608	0.0113239020164	0.149129164787	0.00325120685845	0.14701459084	0.0025891688385	0.169565063116	0.0166449458669	0.153722046793	0.0168294474029	0.154598026047	0.010707638581	0.177368534165	0.0190269618138	0.163912091746	0.0320673283376	0.149705596125	0.0193008267332	18923.0	12695367.0	0.149054375506	13725.0	8158848.0	0.168222278439	21889.0	13065077.0	0.167538239537	23172.0	16371527.0	0.141538416056	45117.0	31632623.0	0.142628071027	29053.0	20476469.0	0.141884814223	47008.0	32754080.0	0.143517998368	20062.0	13799107.0
Metabolism	Amino Acid Metabolism	Valine, leucine and isoleucine biosynthesis	4.36549406307e-09	4.36549406307e-09	0.295956411051		0.637219952232	0.0304797594882	0.645160827118	0.0508031886788	0.645135578811	0.0274181397366	0.638587856812	0.028510213999	0.573605509299	0.0882980238477	0.613406957297	0.0918504156192	0.627278931171	0.0591711298087	0.494268255598	0.0924555032706	0.544806768876	0.16676730171	0.632514516776	0.129208654439	86001.0	12695367.0	0.677420353425	49546.0	8158848.0	0.607267104376	83296.0	13065077.0	0.637546950546	103401.0	16371527.0	0.631590443579	207416.0	31632623.0	0.655702816678	130019.0	20476469.0	0.634967874588	203863.0	32754080.0	0.62240490345	84856.0	13799107.0
Metabolism	Energy Metabolism	Photosynthesis proteins	4.79310704464e-09	4.79310704464e-09	0.295042282472		0.352945847423	0.0160831535104	0.355435484479	0.0165500203602	0.398174831999	0.0228898565975	0.383809303655	0.0189005623092	0.338726539778	0.0505647428158	0.370158491577	0.0250991329302	0.378792319137	0.0361743903108	0.348055645163	0.0487283541994	0.315144007774	0.0511277580937	0.355513530008	0.0397718523645	43722.0	12695367.0	0.344393352315	29694.0	8158848.0	0.36394843978	44823.0	13065077.0	0.343074901128	53626.0	16371527.0	0.327556494883	103894.0	31632623.0	0.328439408898	67387.0	20476469.0	0.329094825871	111161.0	32754080.0	0.339380620674	46742.0	13799107.0
Metabolism	Enzyme Families	Cytochrome P450	5.01873155169e-09	5.01873155169e-09	0.294591719601		0.000411621507158	0.000276568173679	0.000554613968765	0.000533378345464	0.000227805988109	0.000155850362964	0.000267811669527	0.000177548813958	0.0	0.0	0.000182574947162	0.000413560571087	0.00039112309293	0.000340512393245	8.76703022904e-06	2.46840545562e-05	8.77828231737e-05	0.000209397747087	9.69405372561e-06	2.1676563108e-05	80.0	12695367.0	0.000630151140963	12.0	8158848.0	0.000147079587706	49.0	13065077.0	0.000375045627362	91.0	16371527.0	0.00055584308049	284.0	31632623.0	0.000897807304819	121.0	20476469.0	0.000590922194642	99.0	32754080.0	0.000302252421683	63.0	13799107.0
Metabolism	Metabolism of Other Amino Acids	beta-Alanine metabolism	6.38386577483e-09	6.38386577483e-09	0.292228602655		0.317226522804	0.0419375926517	0.333062494377	0.0662921039514	0.274996034947	0.0409755676677	0.280987295944	0.0389334428641	0.272245743162	0.0592657667176	0.255730405978	0.0592751032577	0.275726653879	0.0619078164822	0.234239058192	0.0448486477453	0.225393201822	0.0364109894892	0.256085730194	0.0747266396755	47587.0	12695367.0	0.374837529313	28857.0	8158848.0	0.353689638537	52002.0	13065077.0	0.398022912532	52435.0	16371527.0	0.320281669511	106901.0	31632623.0	0.337945417931	65685.0	20476469.0	0.32078284591	95482.0	32754080.0	0.291511775022	42503.0	13799107.0
Metabolism	Energy Metabolism	Sulfur metabolism	6.38387107154e-09	6.38387107154e-09	0.292228594487		0.269449437564	0.0146069874533	0.273556181192	0.0305094009365	0.26728070098	0.00938427077583	0.265299400424	0.0114918482155	0.232065063641	0.0493821385889	0.2536966367	0.0484593857542	0.262062946474	0.032610026222	0.201482561745	0.0397888929205	0.217065216145	0.0748891609786	0.250374165241	0.0598656354883	36685.0	12695367.0	0.288963682578	21559.0	8158848.0	0.264240735947	37617.0	13065077.0	0.287920231928	43457.0	16371527.0	0.26544255768	86442.0	31632623.0	0.273268517758	54182.0	20476469.0	0.264606168183	86143.0	32754080.0	0.262999296576	36200.0	13799107.0
Metabolism	Xenobiotics Biodegradation and Metabolism	Bisphenol degradation	1.07760515212e-08	1.07760515212e-08	0.287048556958		0.0944164538291	0.0169223148219	0.104023191376	0.0119330691384	0.0809035277632	0.0070996476668	0.0823411806016	0.00458880880353	0.0934064638553	0.0182330354109	0.0940029139241	0.0156259511629	0.0859204554942	0.0121259087088	0.117057243446	0.0192912443222	0.110415157747	0.043013128054	0.100908870478	0.0225460083571	13171.0	12695367.0	0.10374650847	6766.0	8158848.0	0.0829283742018	19073.0	13065077.0	0.145984596953	14832.0	16371527.0	0.0905963139541	28629.0	31632623.0	0.0905046666538	18423.0	20476469.0	0.0899715668751	28319.0	32754080.0	0.0864594578752	12046.0	13799107.0
Metabolism	Xenobiotics Biodegradation and Metabolism	Chlorocyclohexane and chlorobenzene degradation	1.18899540647e-08	1.18899540647e-08	0.286069450015		0.0379244470992	0.0109188363004	0.0466478435592	0.0171217889473	0.0333940829678	0.0119681581889	0.0367057425041	0.0115607511737	0.0226740685871	0.0144471294545	0.0313871144731	0.0195352354126	0.0339813834931	0.0129528161252	0.0148602137443	0.00813377228918	0.0235145916638	0.0190985669368	0.0368215261696	0.0222107504498	7816.0	12695367.0	0.0615657664721	2329.0	8158848.0	0.0285456966474	6978.0	13065077.0	0.0534095589333	6048.0	16371527.0	0.0369421862725	13158.0	31632623.0	0.0415962975944	7706.0	20476469.0	0.037633441586	10073.0	32754080.0	0.0307534206426	4306.0	13799107.0
Metabolism	Glycan Biosynthesis and Metabolism	N-Glycan biosynthesis	1.30889598409e-08	1.30889598409e-08	0.28511135173		0.0160716873119	0.00445130411058	0.0187342983063	0.00570843332438	0.0153691338127	0.00146906814123	0.0142338273775	0.00245277889116	0.0188888699989	0.00902677105271	0.0117638571242	0.00836011322107	0.014136451001	0.00465876907285	0.00997672567274	0.00696403583895	0.00719652629566	0.00508233867681	0.00751100850562	0.0038718070539	3075.0	12695367.0	0.0242214344808	1869.0	8158848.0	0.0229076457853	2362.0	13065077.0	0.0180787300373	2241.0	16371527.0	0.0136883993778	4908.0	31632623.0	0.0155156276481	2945.0	20476469.0	0.014382362506	3694.0	32754080.0	0.0112779843	1635.0	13799107.0
Metabolism	Energy Metabolism	Carbon fixation in photosynthetic organisms	1.54022051174e-08	1.54022051174e-08	0.28348433076		0.557253650829	0.020281591344	0.556975572181	0.0326769103409	0.569706368707	0.0248198807205	0.557448836543	0.0229711361287	0.60832077064	0.0506178962101	0.588944218458	0.0585516745525	0.574656794307	0.0385889335699	0.621367003731	0.0450678996532	0.605700140672	0.0467725905758	0.565940270116	0.0437692468712	67511.0	12695367.0	0.53177667097	47668.0	8158848.0	0.584249148899	69993.0	13065077.0	0.535725889713	89580.0	16371527.0	0.547169485168	170083.0	31632623.0	0.537682252907	111479.0	20476469.0	0.544424920136	183202.0	32754080.0	0.559325738961	77043.0	13799107.0
Metabolism	Biosynthesis of Other Secondary Metabolites	Stilbenoid, diarylheptanoid and gingerol biosynthesis	3.71038292321e-08	3.71038292321e-08	0.274603435239		0.0109151546499	0.00270792165466	0.0131962867381	0.00511573037773	0.00786489164515	0.00243498077364	0.00898486862962	0.00257065392038	0.0126582691182	0.00762440485632	0.0160844817822	0.00751032901228	0.0120756455947	0.00484570910765	0.0208702648133	0.0076893003456	0.0176990372657	0.0151186835038	0.0188879559577	0.00740047557084	1833.0	12695367.0	0.0144383380173	868.0	8158848.0	0.0106387568441	1163.0	13065077.0	0.00890159315556	1482.0	16371527.0	0.00905230159655	3361.0	31632623.0	0.0106251068715	2060.0	20476469.0	0.0100603282724	2625.0	32754080.0	0.00801426875675	1065.0	13799107.0
Metabolism	Metabolism of Cofactors and Vitamins	Retinol metabolism	4.15720729445e-08	4.15720729445e-08	0.273443433999		0.0552771956102	0.0100946419692	0.0570912252789	0.0130246269608	0.0482615826166	0.00901452009749	0.0510066431199	0.00849747584796	0.037205256466	0.0132118377458	0.0492655021196	0.0148857625624	0.0492994149437	0.0127780925572	0.0318106739076	0.0124782098462	0.0379211189272	0.0254180218409	0.052659226777	0.020317519127	8095.0	12695367.0	0.0637634185762	3296.0	8158848.0	0.0403978600901	10856.0	13065077.0	0.0830917414417	8880.0	16371527.0	0.0542405115906	18831.0	31632623.0	0.0595303146375	11254.0	20476469.0	0.0549606477562	16799.0	32754080.0	0.0512882669884	6969.0	13799107.0
Metabolism	Xenobiotics Biodegradation and Metabolism	Caprolactam degradation	4.42648018306e-08	4.42648018306e-08	0.272802030599		0.109377982296	0.0327835340207	0.119165357953	0.0388738504344	0.0916080654314	0.0292609822184	0.0967033347968	0.032857420299	0.0768109871722	0.0504058646755	0.061170996157	0.0400273815332	0.087316603675	0.0456640541313	0.0497743389618	0.0381989810397	0.0480506462195	0.0287909371984	0.075248893479	0.0652541723557	20178.0	12695367.0	0.15893987153	12300.0	8158848.0	0.150756577399	22777.0	13065077.0	0.174334984784	15960.0	16371527.0	0.0974863248859	36226.0	31632623.0	0.114521012058	20466.0	20476469.0	0.099948873021	26094.0	32754080.0	0.0796664110242	12972.0	13799107.0
Metabolism	Biosynthesis of Other Secondary Metabolites	Betalain biosynthesis	4.66748112143e-08	4.66748112143e-08	0.272259596912		0.000362828174981	0.000370009868319	0.000167009890995	0.000225784145641	9.84152814397e-05	6.8415949798e-05	0.000147881991616	0.000126630312495	2.24162679234e-05	6.52904570536e-05	2.78344062001e-05	4.38705938592e-05	4.41769237042e-05	5.47132298992e-05	1.07485438796e-05	4.64758137562e-05	0.000107956207619	0.000233929970348	0.000538154092161	0.000660435784795	57.0	12695367.0	0.000448982687936	2.0	8158848.0	2.45132646177e-05	24.0	13065077.0	0.000183695817484	125.0	16371527.0	0.000763520714958	335.0	31632623.0	0.00105903326449	256.0	20476469.0	0.0012502155523	220.0	32754080.0	0.000671672048185	106.0	13799107.0
Metabolism	Metabolism of Terpenoids and Polyketides	Geraniol degradation	6.93863927879e-08	6.93863927879e-08	0.268184221333		0.170196224109	0.0488976931351	0.184386055495	0.0577713119637	0.137138323782	0.0454105749299	0.14239038369	0.0467317630633	0.129157351615	0.0652099075687	0.108128867223	0.0527330119694	0.135579590543	0.0620074334786	0.0848743342029	0.0518682249574	0.0779621401816	0.0439741985036	0.127826655044	0.0930540618137	30568.0	12695367.0	0.240780750962	17699.0	8158848.0	0.216930135235	37615.0	13065077.0	0.287904923943	24596.0	16371527.0	0.150236444041	55815.0	31632623.0	0.176447587037	31667.0	20476469.0	0.154650687089	40951.0	32754080.0	0.12502564566	19882.0	13799107.0
Metabolism	Xenobiotics Biodegradation and Metabolism	Naphthalene degradation	8.19039933856e-08	8.19039933856e-08	0.26646955791		0.240419357593	0.0221468830235	0.245709551864	0.0292876346824	0.205694622442	0.0264337961538	0.218829371436	0.0220741811035	0.196262674741	0.0345576705172	0.20078270708	0.0376082651172	0.215085740251	0.0303112895612	0.187055230377	0.0352150260742	0.196181661142	0.0527454054114	0.211796011472	0.0442188429912	32117.0	12695367.0	0.252982052429	17990.0	8158848.0	0.220496815237	40355.0	13065077.0	0.308876863106	40685.0	16371527.0	0.248510722305	77934.0	31632623.0	0.246372234133	49222.0	20476469.0	0.240383241857	78575.0	32754080.0	0.239893778119	33820.0	13799107.0
Metabolism	Xenobiotics Biodegradation and Metabolism	Dioxin degradation	9.33186537962e-08	9.33186537962e-08	0.265116566333		0.0627618902507	0.0127286872054	0.0582657128816	0.0104312156272	0.0662572244522	0.00381289617477	0.0698999778288	0.00431525708208	0.0540330393649	0.0145652495057	0.0607426176789	0.014639217077	0.0630180144381	0.0100340224039	0.0425149619069	0.0122107714889	0.058217944625	0.0292584636315	0.0643989754449	0.0126086909603	7266.0	12695367.0	0.057233477378	3671.0	8158848.0	0.0449940972059	6149.0	13065077.0	0.0470643992378	12456.0	16371527.0	0.0760833122042	22311.0	31632623.0	0.0705316154149	14928.0	20476469.0	0.0729031943935	25305.0	32754080.0	0.077257550815	10540.0	13799107.0
Metabolism	Biosynthesis of Other Secondary Metabolites	Indole alkaloid biosynthesis	9.68379576786e-08	9.68379576786e-08	0.264732012191		0.000372342470221	0.000375117245638	0.000191598182901	0.00020286669274	9.14296677328e-05	7.18328059646e-05	0.000137887105521	0.00011918836256	2.24162679234e-05	6.52904570536e-05	3.92591745562e-05	5.99171203972e-05	4.57597702568e-05	5.45109245385e-05	1.07485438796e-05	4.64758137562e-05	0.000107956207619	0.000233929970348	0.000459186073465	0.000632632457819	54.0	12695367.0	0.00042535202015	2.0	8158848.0	2.45132646177e-05	31.0	13065077.0	0.00023727376425	127.0	16371527.0	0.000775737046398	337.0	31632623.0	0.00106535585114	260.0	20476469.0	0.00126975017031	220.0	32754080.0	0.000671672048185	110.0	13799107.0
Metabolism	Carbohydrate Metabolism	Inositol phosphate metabolism	1.11714689846e-07	1.11714689846e-07	0.263244680357		0.15233979938	0.0162976470074	0.15587477843	0.0238419121847	0.122873207115	0.0220540630624	0.129007888721	0.0229142672021	0.166800243374	0.0274218566697	0.146073150994	0.0215993291871	0.131929230127	0.0213286744461	0.185449341712	0.0543801009486	0.147498753932	0.0518752655002	0.13540030567	0.0263052235422	23213.0	12695367.0	0.18284623044	15319.0	8158848.0	0.18775935034	20396.0	13065077.0	0.156110828891	22553.0	16371527.0	0.137757461476	47965.0	31632623.0	0.151631434421	29945.0	20476469.0	0.146241034038	41534.0	32754080.0	0.126805576588	18217.0	13799107.0
Metabolism	Lipid metabolism	Lipid metabolism_Unclassified	1.13034451237e-07	1.13034451237e-07	0.263122251937		0.111203993949	0.00840096256094	0.109145115814	0.013267387612	0.127855808455	0.0066728023614	0.123667432943	0.00777243132617	0.110602305108	0.00837795429442	0.111036157485	0.0142419095637	0.115885108922	0.0106688244384	0.104698473514	0.0133656023213	0.121979327886	0.0208066651644	0.115988285297	0.0168287710172	13558.0	12695367.0	0.106794864615	8977.0	8158848.0	0.110027788237	15511.0	13065077.0	0.118721076041	18198.0	16371527.0	0.111156399766	34509.0	31632623.0	0.109093071416	23504.0	20476469.0	0.114785415396	37903.0	32754080.0	0.115719934738	16222.0	13799107.0
Metabolism	Metabolism of Other Amino Acids	Glutathione metabolism	1.35959536036e-07	1.35959536036e-07	0.261193263453		0.298748779907	0.0268212753736	0.298007803099	0.0264164441203	0.276894161005	0.0281831832193	0.285066345468	0.0265342043934	0.274661076702	0.0358092686839	0.262108859896	0.0227436472179	0.270306900106	0.0273227154378	0.252104582517	0.0192708514582	0.252100074036	0.0331854089427	0.280052443371	0.0483244720844	43497.0	12695367.0	0.342621052231	25303.0	8158848.0	0.310129567311	46490.0	13065077.0	0.35583410645	47345.0	16371527.0	0.289191105998	95572.0	31632623.0	0.302131125832	60883.0	20476469.0	0.297331536995	91802.0	32754080.0	0.280276533488	39728.0	13799107.0
Metabolism	Amino Acid Metabolism	Valine, leucine and isoleucine degradation	1.55202220736e-07	1.55202220736e-07	0.259805893055		0.529274171418	0.0781029028595	0.570470027489	0.117808826564	0.45469008921	0.0995838140456	0.48609997109	0.100331874987	0.431754591299	0.116525268376	0.431060507662	0.127186730656	0.475423617207	0.130555895134	0.370745036088	0.0895708206641	0.365277644255	0.0889268902311	0.461772741646	0.146140234761	87234.0	12695367.0	0.687132557885	45373.0	8158848.0	0.556120177751	85482.0	13065077.0	0.654278577922	83050.0	16371527.0	0.507283163018	175817.0	31632623.0	0.555809108843	106002.0	20476469.0	0.517677144433	149534.0	32754080.0	0.456535491151	65682.0	13799107.0
Metabolism	Lipid Metabolism	Fatty acid metabolism	2.82705544412e-07	2.82705544412e-07	0.253471413014		0.479454438366	0.0634453158378	0.510332623227	0.0943840185357	0.400448551001	0.0774085873948	0.423549899722	0.0743404658759	0.396497537257	0.0861308470514	0.395227581663	0.0922688045982	0.420450832016	0.0966763876494	0.360583393214	0.0567250919942	0.375817642135	0.0547422805309	0.428570598805	0.113571817134	73985.0	12695367.0	0.582771652052	39919.0	8158848.0	0.489272505138	80744.0	13065077.0	0.618013961954	77299.0	16371527.0	0.472155101965	160113.0	31632623.0	0.506164158439	97737.0	20476469.0	0.477313739981	140948.0	32754080.0	0.430321962943	61986.0	13799107.0
Metabolism	Biosynthesis of Other Secondary Metabolites	Streptomycin biosynthesis	4.08708169075e-07	4.08708169075e-07	0.249536836975		0.254518082805	0.0245736676358	0.273787863468	0.0222382312544	0.268869534846	0.020070731198	0.25264802419	0.0192386775863	0.276697476193	0.0339308134748	0.239089838467	0.0450572283669	0.259321866974	0.0209983387998	0.301425391919	0.041912118022	0.255239117601	0.0607636108476	0.216741387438	0.0452885374817	35031.0	12695367.0	0.275935307739	24587.0	8158848.0	0.301353818578	31126.0	13065077.0	0.238238167291	38975.0	16371527.0	0.238065758924	76926.0	31632623.0	0.24318565046	49494.0	20476469.0	0.241711595881	76275.0	32754080.0	0.23287175216	32637.0	13799107.0
Metabolism	Glycan Biosynthesis and Metabolism	Glycosaminoglycan degradation	4.37258435942e-07	4.37258435942e-07	0.248812599449		0.0296873751826	0.00819980574408	0.0334817433393	0.0108614964495	0.0311015643116	0.00698147674849	0.0275595134019	0.00570407932655	0.0528012112454	0.0195710193847	0.0392966917165	0.0127981265934	0.0344969146766	0.0113921511496	0.0413382019219	0.015950968911	0.0390784280738	0.0207489483795	0.0313701227105	0.00656280707872	3661.0	12695367.0	0.0288372915883	2755.0	8158848.0	0.033767022011	5061.0	13065077.0	0.0387368555118	3546.0	16371527.0	0.0216595556419	6765.0	31632623.0	0.021386149356	4764.0	20476469.0	0.0232657300436	7178.0	32754080.0	0.0219148270994	2644.0	13799107.0
Metabolism	Metabolism of cofactors and vitamins	Metabolism of cofactors and vitamins_Unclassified	8.26390286082e-07	8.26390286082e-07	0.241931209311		0.169520103426	0.0119733946806	0.16998587183	0.0164922061136	0.158306135	0.013591102587	0.170578131617	0.0143304267213	0.145083786273	0.0212833528788	0.156120706855	0.0200181907665	0.160029256412	0.0190922738765	0.14786261746	0.0145478065107	0.154098213221	0.0209611674851	0.157734292901	0.012365182384	21761.0	12695367.0	0.171408987231	12728.0	8158848.0	0.156002416027	21449.0	13065077.0	0.164170482883	30672.0	16371527.0	0.187349658954	57262.0	31632623.0	0.181021978481	37130.0	20476469.0	0.181330091629	59873.0	32754080.0	0.182795547913	25263.0	13799107.0
Metabolism	Metabolism of Cofactors and Vitamins	Thiamine metabolism	8.68830665782e-07	8.68830665782e-07	0.241385591262		0.502200096654	0.0188859744979	0.495756704932	0.0221171585707	0.492979323901	0.0156359640833	0.489465184054	0.0124069304547	0.527390635181	0.0422052419744	0.533947221466	0.0362000367762	0.511893900996	0.027203988828	0.545445373276	0.0402567924313	0.509330725991	0.064359725625	0.529822224108	0.0700395214585	58547.0	12695367.0	0.461168235625	41415.0	8158848.0	0.507608427072	61926.0	13065077.0	0.473981133062	82639.0	16371527.0	0.504772706908	156370.0	31632623.0	0.494331437516	101862.0	20476469.0	0.497458814799	169525.0	32754080.0	0.517569108948	70781.0	13799107.0
Metabolism	Carbohydrate Metabolism	Butanoate metabolism	1.63649343827e-06	1.63649343827e-06	0.2344327905		0.848141852473	0.0549337165042	0.881322987773	0.0810099429591	0.75614683145	0.074262687115	0.786220070481	0.0562391725351	0.778701649014	0.0724768985408	0.754447564295	0.0865828648361	0.78417305999	0.101891367071	0.740149943495	0.0844013958172	0.774991760688	0.117186275664	0.757160406168	0.108948540295	120307.0	12695367.0	0.947644916449	70489.0	8158848.0	0.86395775482	120262.0	13065077.0	0.920484433425	140750.0	16371527.0	0.859724325043	276851.0	31632623.0	0.875207218826	175201.0	20476469.0	0.85562115226	269473.0	32754080.0	0.822715826547	115750.0	13799107.0
Metabolism	Glycan Biosynthesis and Metabolism	Glycosphingolipid biosynthesis - ganglio series	1.72520121524e-06	1.72520121524e-06	0.233848462724		0.0184001540123	0.00720842639056	0.0207853424204	0.00809149048028	0.0196828471593	0.00519381435473	0.0163027911723	0.00449496460501	0.0352020113333	0.0176926550599	0.0243912096684	0.0104247742936	0.0214380483758	0.0104331753322	0.0283594560513	0.0115917059241	0.0258129763686	0.0132535361142	0.0209418120799	0.00802220960538	2380.0	12695367.0	0.0187469964437	1851.0	8158848.0	0.0226870264037	3595.0	13065077.0	0.0275161026606	1905.0	16371527.0	0.011636055696	3825.0	31632623.0	0.0120919469751	2702.0	20476469.0	0.0131956344622	3935.0	32754080.0	0.0120137704982	1393.0	13799107.0
Metabolism	Amino Acid Metabolism	Tyrosine metabolism	2.09091394038e-06	2.09091394038e-06	0.231714096709		0.4452633203	0.0225261378675	0.450675534298	0.0309500113578	0.411285429764	0.0265719707088	0.425981702495	0.0220139798032	0.383782529821	0.0500841841489	0.400740456612	0.0449510239278	0.414912969001	0.0337188974821	0.38807784491	0.0494186264614	0.390741978378	0.0902074712048	0.394563700541	0.0494241212821	59806.0	12695367.0	0.471085239206	34258.0	8158848.0	0.419887709637	61614.0	13065077.0	0.471593087435	75948.0	16371527.0	0.463902970077	144156.0	31632623.0	0.455719400822	93627.0	20476469.0	0.457241919981	148485.0	32754080.0	0.453332836703	63064.0	13799107.0
Metabolism	Metabolism of Terpenoids and Polyketides	Biosynthesis of type II polyketide products	2.81136294393e-06	2.81136294393e-06	0.228407975094		0.000357802999144	0.000279227060325	0.000336249981368	0.000370786582094	0.000239447692378	0.000133078113027	0.00030244657996	0.000201497895781	8.09964777343e-05	0.000160220125195	0.000171666126757	0.000337588219929	0.000216367111638	0.000233014323409	9.94389574821e-06	2.61689702414e-05	4.39509863925e-05	8.74960119939e-05	9.83614413738e-05	0.000114622559544	50.0	12695367.0	0.000393844463102	9.0	8158848.0	0.00011030969078	86.0	13065077.0	0.000658243345983	53.0	16371527.0	0.000323732783142	102.0	31632623.0	0.000322451919337	52.0	20476469.0	0.000253950034061	60.0	32754080.0	0.000183183285869	26.0	13799107.0
Metabolism	Biosynthesis of Other Secondary Metabolites	Caffeine metabolism	3.28875854405e-06	3.28875854405e-06	0.226646930288		0.00148230375214	0.000575716652872	0.00173185095942	0.00130416329764	0.000649296779432	0.000369450894173	0.000841906913582	0.000426921300347	0.00121348138229	0.00113132615494	0.000788632587867	0.00118380338283	0.000658731813159	0.000625895286262	0.000318258505637	0.000398810529445	0.000482310332698	0.000724601586537	0.000885111410177	0.00132273306002	288.0	12695367.0	0.00226854410747	135.0	8158848.0	0.0016546453617	167.0	13065077.0	0.00127821672999	193.0	16371527.0	0.0011788759839	439.0	31632623.0	0.00138780777048	225.0	20476469.0	0.00109882226276	352.0	32754080.0	0.0010746752771	141.0	13799107.0
Metabolism	Xenobiotics Biodegradation and Metabolism	Styrene degradation	6.89275947624e-06	6.89275947624e-06	0.218245387143		0.0460331980078	0.00966636950152	0.0512863791417	0.0119622027668	0.0368071777983	0.0084102455105	0.0395364750729	0.00900444196571	0.0415089820947	0.0129262467879	0.0352690440726	0.0159881792279	0.0403274988933	0.0175207020161	0.0636269438158	0.0288684877012	0.0771228461694	0.0574361518634	0.049237772599	0.0350953458818	7994.0	12695367.0	0.0629678527608	4075.0	8158848.0	0.0499457766587	6955.0	13065077.0	0.0532335171082	7042.0	16371527.0	0.0430137029979	14597.0	31632623.0	0.0461453986917	9647.0	20476469.0	0.0471126149728	12499.0	32754080.0	0.0381601315012	5607.0	13799107.0
Metabolism	Amino Acid Metabolism	Tryptophan metabolism	7.35654881758e-06	7.35654881758e-06	0.217498461669		0.37531195643	0.0522375047301	0.397306808791	0.0807070728599	0.308138987763	0.0688776554868	0.335065692256	0.0720661603531	0.31200709805	0.0912590688296	0.320913400415	0.0853765978798	0.331603742094	0.0868087166805	0.26824071474	0.0673992760379	0.276152612445	0.0665632150343	0.342871625674	0.100341437808	60318.0	12695367.0	0.475118206508	31973.0	8158848.0	0.391881304812	59752.0	13065077.0	0.457341353595	60342.0	16371527.0	0.368578935856	127019.0	31632623.0	0.401544317081	76676.0	20476469.0	0.374459092532	108545.0	32754080.0	0.33139382941	47424.0	13799107.0
Metabolism	Metabolism of Cofactors and Vitamins	Lipoic acid metabolism	9.90866991906e-06	9.90866991906e-06	0.214066351856		0.0775431181256	0.00924985451371	0.0743177980077	0.0125399089839	0.054571014595	0.0145872483929	0.0621608602129	0.0150740837885	0.0835268101311	0.0131510492415	0.0817495304047	0.018645166138	0.0694741068459	0.0116289833678	0.0740013014344	0.023856269947	0.0534654119057	0.0351947300494	0.0662513021534	0.0277162430972	10347.0	12695367.0	0.0815021731944	6765.0	8158848.0	0.0829161175695	10023.0	13065077.0	0.0767159657766	11844.0	16371527.0	0.0723451147837	24514.0	31632623.0	0.0774959446139	14907.0	20476469.0	0.072800637649	22392.0	32754080.0	0.0683640022861	9681.0	13799107.0
Metabolism	Biosynthesis of Other Secondary Metabolites	Isoflavonoid biosynthesis	1.28941394129e-05	1.28941394129e-05	0.211008885395		2.66997826472e-05	3.03200575286e-05	3.63635191401e-05	5.39922143816e-05	6.33764959863e-05	5.68549159776e-05	5.81656155032e-05	5.48282333101e-05	9.56996018981e-06	2.96477316512e-05	1.19999448003e-05	4.7999779201e-05	2.19533199103e-05	2.47936949622e-05	0.0	0.0	7.2494907679e-05	0.000106721587952	0.00012646503834	0.000142046536542	14.0	12695367.0	0.000110276449669	0.0	8158848.0	0.0	4.0	13065077.0	3.06159695806e-05	13.0	16371527.0	7.94061543557e-05	10.0	31632623.0	3.16129332683e-05	9.0	20476469.0	4.39528905106e-05	7.0	32754080.0	2.13713833513e-05	2.0	13799107.0
Metabolism	Carbohydrate Metabolism	Propanoate metabolism	1.66668998838e-05	1.66668998838e-05	0.208008537353		0.746357194381	0.0527120527997	0.778696175469	0.0886356736997	0.681786296553	0.0734790664328	0.709746705042	0.0760650564628	0.663835802884	0.107533707926	0.708103894466	0.101790504908	0.712321560117	0.0878609600297	0.639213502307	0.0821906879008	0.634442103439	0.110596332262	0.733167663018	0.109426123813	105407.0	12695367.0	0.830279266444	59256.0	8158848.0	0.726279004095	108823.0	13065077.0	0.832930414417	121587.0	16371527.0	0.742673545357	244125.0	31632623.0	0.771750733412	152516.0	20476469.0	0.744835449901	234305.0	32754080.0	0.71534599659	99505.0	13799107.0
Metabolism	Carbohydrate Metabolism	Amino sugar and nucleotide sugar metabolism	3.53714465033e-05	3.53714465033e-05	0.199088367663		1.30481898611	0.0533664355545	1.31276302523	0.0561928193691	1.32088346749	0.0737535976636	1.30841205928	0.0605379285378	1.37670914673	0.0957595250757	1.40311995572	0.0903151364323	1.35839906106	0.0695750765188	1.40170276982	0.0844043831139	1.35042279184	0.10638122846	1.34487313015	0.109798786248	156431.0	12695367.0	1.23218966415	106345.0	8158848.0	1.30343156289	156396.0	13065077.0	1.19705379463	213597.0	16371527.0	1.30468587322	406363.0	31632623.0	1.28463264017	265829.0	20476469.0	1.29821699239	433986.0	32754080.0	1.32498302502	180188.0	13799107.0
Metabolism	Metabolism of Cofactors and Vitamins	Nicotinate and nicotinamide metabolism	4.29579359064e-05	4.29579359064e-05	0.196753690923		0.437535851318	0.0265266736283	0.434865052669	0.0326169972138	0.436734464812	0.00987321687348	0.431357274359	0.0134047149928	0.46625386765	0.0723905905116	0.398700577052	0.0603370172992	0.427599147037	0.0301401668722	0.467327722392	0.056711777815	0.410214197706	0.0673842370583	0.385623239109	0.0513023074845	56388.0	12695367.0	0.444162031708	40013.0	8158848.0	0.490424628575	59536.0	13065077.0	0.455688091237	70357.0	16371527.0	0.429752215539	136029.0	31632623.0	0.430027569955	87975.0	20476469.0	0.429639504741	139663.0	32754080.0	0.426398787571	60334.0	13799107.0
Metabolism	Metabolism of Terpenoids and Polyketides	Zeatin biosynthesis	6.83255646732e-05	6.83255646732e-05	0.191123537084		0.0448453952929	0.00383858613968	0.0452549105683	0.00578603175682	0.048480673531	0.00367035478249	0.0465187925846	0.00294484306399	0.0573056866932	0.0163207958012	0.0482754246954	0.00736505492814	0.048718586971	0.00753676030448	0.0565313625265	0.0122866206218	0.0540152912225	0.0173170347168	0.0474453762032	0.00929126653759	5352.0	12695367.0	0.0421571113305	3503.0	8158848.0	0.042934982978	6188.0	13065077.0	0.0473629049412	6579.0	16371527.0	0.0401856222697	12536.0	31632623.0	0.0396299731451	8312.0	20476469.0	0.0405929362138	13644.0	32754080.0	0.0416558792065	5602.0	13799107.0
Metabolism	Metabolism of Terpenoids and Polyketides	Limonene and pinene degradation	7.43928203315e-05	7.43928203315e-05	0.190082794291		0.254787942401	0.0376858303901	0.270567330664	0.0451041418426	0.208426861574	0.0483056526602	0.226382304284	0.0505470154535	0.197399640149	0.0641171163779	0.205350054585	0.0572098879075	0.226843051417	0.0636029456987	0.19212893204	0.0502389035078	0.195200580617	0.0680500850099	0.230070826281	0.071171862906	38847.0	12695367.0	0.305993517163	21540.0	8158848.0	0.264007859933	46584.0	13065077.0	0.356553581735	40661.0	16371527.0	0.248364126327	82497.0	31632623.0	0.260797215583	50795.0	20476469.0	0.248065230387	73209.0	32754080.0	0.223511086252	32436.0	13799107.0
Metabolism	Amino Acid Metabolism	Phenylalanine, tyrosine and tryptophan biosynthesis	7.44749591832e-05	7.44749591832e-05	0.190069276957		0.677322435068	0.0231659687115	0.684587371668	0.0274740223298	0.698910073253	0.0357765359151	0.671197825181	0.0370116603497	0.637965173387	0.0533554269925	0.664159610059	0.0681788165209	0.678693669613	0.0687716648443	0.595205272906	0.070262125271	0.616221962751	0.146906029271	0.683506885332	0.108753799218	86659.0	12695367.0	0.682603346559	53770.0	8158848.0	0.659039119248	92318.0	13065077.0	0.706601269935	111473.0	16371527.0	0.680895557268	218816.0	31632623.0	0.691741560603	138901.0	20476469.0	0.678344493868	223013.0	32754080.0	0.68087090219	93434.0	13799107.0
Metabolism	Carbohydrate Metabolism	Citrate cycle (TCA cycle)	9.16777642893e-05	9.16777642893e-05	0.187515406417		0.720107574251	0.038526215589	0.725622057631	0.0546862950373	0.650022927672	0.0450885420043	0.669932031202	0.0503734776668	0.735484672319	0.0469858146348	0.728380867162	0.0709335567394	0.686516238185	0.0347583556508	0.672747735928	0.0991442758434	0.614226812408	0.156166704927	0.674995194293	0.119659895532	97282.0	12695367.0	0.76627954119	57362.0	8158848.0	0.703064942502	97345.0	13065077.0	0.745077889706	112857.0	16371527.0	0.689349258624	226782.0	31632623.0	0.716924423245	142463.0	20476469.0	0.695740071201	221443.0	32754080.0	0.67607760621	92983.0	13799107.0
Metabolism	Xenobiotics Biodegradation and Metabolism	Nitrotoluene degradation	0.000109631760137	0.000109631760137	0.185304194705		0.065370375503	0.01487896841	0.0565241513085	0.0178174368342	0.0670273133919	0.00793104850996	0.0666540047273	0.0120618658784	0.0414347731633	0.0151837726943	0.0528683052031	0.0359459838854	0.0511323127181	0.0161628201297	0.0337499000237	0.0149903036295	0.0640970184556	0.0595117011044	0.0480915528793	0.0226531505721	6121.0	12695367.0	0.048214439173	4122.0	8158848.0	0.0505218383772	7360.0	13065077.0	0.0563333840283	13903.0	16371527.0	0.0849218280005	24541.0	31632623.0	0.0775812995337	15865.0	20476469.0	0.0774791786611	29242.0	32754080.0	0.0892774274228	12359.0	13799107.0
Metabolism	Amino Acid Metabolism	Amino acid related enzymes	0.000162111212129	0.000162111212129	0.18042357017		1.41673088646	0.0434640273656	1.41836417658	0.0468232045613	1.46350630964	0.0352933589201	1.44307088805	0.0326158109217	1.48386831912	0.0678550656328	1.43039873138	0.0690684068669	1.46643255765	0.0525603385057	1.47605293579	0.0543128264295	1.40612767716	0.0907946464524	1.41735321059	0.0642528528333	176561.0	12695367.0	1.390751445	118766.0	8158848.0	1.4556711928	185358.0	13065077.0	1.41872872238	222080.0	16371527.0	1.35650144302	431071.0	31632623.0	1.36274187569	278387.0	20476469.0	1.35954592562	451833.0	32754080.0	1.3794708934	190545.0	13799107.0
Metabolism	Metabolism of Terpenoids and Polyketides	Tetracycline biosynthesis	0.000183328254587	0.000183328254587	0.178875883586		0.158839926766	0.0203672485631	0.156607956874	0.0258729564305	0.144491752706	0.00892234947618	0.153345438422	0.00929015516216	0.163491101481	0.0423198043645	0.194260569635	0.0460661003324	0.166145606818	0.0268888417922	0.178189843609	0.0406982967112	0.180972340684	0.0625102614133	0.206124661593	0.0441371501547	17477.0	12695367.0	0.137664393633	10065.0	8158848.0	0.123363004189	19510.0	13065077.0	0.149329391629	27145.0	16371527.0	0.16580615846	50465.0	31632623.0	0.159534667738	33432.0	20476469.0	0.163270337283	57090.0	32754080.0	0.174298896504	23218.0	13799107.0
Metabolism	Biosynthesis of Other Secondary Metabolites	Butirosin and neomycin biosynthesis	0.000187491490185	0.000187491490185	0.178592635747		0.0539807513177	0.00253754528503	0.0565247443735	0.00445523265361	0.0589682626643	0.00587416421529	0.0557299281122	0.00508211201652	0.0541646706315	0.0070741313834	0.0548688590292	0.00824207023399	0.0549263060947	0.0061538339667	0.0609353594086	0.00942799956258	0.0508280351213	0.0087133804144	0.0474924627894	0.00612428178548	6854.0	12695367.0	0.053988199002	4707.0	8158848.0	0.0576919682779	6388.0	13065077.0	0.0488937034202	8862.0	16371527.0	0.0541305646077	17216.0	31632623.0	0.0544248259147	11108.0	20476469.0	0.054247634199	17861.0	32754080.0	0.0545306111483	7213.0	13799107.0
Metabolism	Biosynthesis of Other Secondary Metabolites	Flavonoid biosynthesis	0.000190499838248	0.000190499838248	0.178391718981		0.00653786850106	0.00210937256769	0.00835610412608	0.00305216586516	0.00428902957435	0.00131327965919	0.00424974703696	0.00125756213007	0.00504593679923	0.00408586963162	0.00463691084382	0.00396076452748	0.00449480855308	0.00378753594606	0.0112551629345	0.00682696773641	0.0110602545853	0.0154831850137	0.0056890834963	0.00566557241337	1394.0	12695367.0	0.0109803836313	709.0	8158848.0	0.00868995230699	712.0	13065077.0	0.00544964258534	888.0	16371527.0	0.00542405115906	2000.0	31632623.0	0.00632258665366	1251.0	20476469.0	0.00610945178097	1488.0	32754080.0	0.00454294548954	660.0	13799107.0
Metabolism	Lipid Metabolism	Steroid biosynthesis	0.000191440650935	0.000191440650935	0.178329514491		0.00428133281387	0.00183426159785	0.00510711027256	0.0033301908812	0.00326756743683	0.00170983699515	0.00373615133662	0.00217521760129	0.00347651668287	0.00340120397785	0.00231528651915	0.00228575425126	0.00404035987128	0.00322650405857	0.0024456970438	0.00329098317733	0.000823566058759	0.000944832586942	0.0010314787081	0.00114402811434	826.0	12695367.0	0.00650631053045	732.0	8158848.0	0.0089718548501	345.0	13065077.0	0.00264062737633	693.0	16371527.0	0.00423295884373	1825.0	31632623.0	0.00576936032146	853.0	20476469.0	0.0041657572895	978.0	32754080.0	0.00298588755966	597.0	13799107.0
Metabolism	Metabolism of Cofactors and Vitamins	One carbon pool by folate	0.00021893172957	0.00021893172957	0.176631260625		0.602822134524	0.0185380508952	0.59636597212	0.0211069544162	0.621620527115	0.0230821308614	0.613223066987	0.0196221588569	0.628382530284	0.0453253194981	0.591538989452	0.0356679398658	0.614791071156	0.0323431663493	0.623617881521	0.0333661406334	0.588936179408	0.0522441789716	0.568602729093	0.0445955220797	72919.0	12695367.0	0.574374888099	50006.0	8158848.0	0.612905155238	76495.0	13065077.0	0.585492148267	98105.0	16371527.0	0.599241597928	185550.0	31632623.0	0.586577976793	120565.0	20476469.0	0.588797804934	199048.0	32754080.0	0.607704444759	83936.0	13799107.0
Metabolism	Xenobiotics Biodegradation and Metabolism	Aminobenzoate degradation	0.000236468530053	0.000236468530053	0.17565249844		0.288657088743	0.0334605695759	0.307486471153	0.0456605507336	0.234989187561	0.043708404688	0.24841523829	0.0410935146494	0.252630211822	0.0734448069307	0.255105859864	0.0539023227103	0.257164550331	0.0522246357157	0.241243640134	0.0620333866626	0.231297703846	0.0375553305162	0.261889497085	0.068071428817	44638.0	12695367.0	0.351608582879	23766.0	8158848.0	0.291291123453	47790.0	13065077.0	0.365784296564	45919.0	16371527.0	0.280480861681	94605.0	31632623.0	0.299074155185	58274.0	20476469.0	0.284590082401	84147.0	32754080.0	0.256905399266	36321.0	13799107.0
Metabolism	Metabolism of Other Amino Acids	D-Arginine and D-ornithine metabolism	0.000243350944922	0.000243350944922	0.175287417206		0.00587985305925	0.00343773183529	0.00596812673463	0.00332170870186	0.00408273497567	0.000973554868896	0.00449759194543	0.00117487482265	0.00679157274913	0.00509725482288	0.0111497675387	0.0086776780589	0.00680556604546	0.00248247224476	0.00811809553273	0.00490348354616	0.00894139269997	0.0101579347044	0.0142684925652	0.0107030874956	685.0	12695367.0	0.0053956691445	208.0	8158848.0	0.00254937952025	502.0	13065077.0	0.00384230418236	1014.0	16371527.0	0.00619368003974	2241.0	31632623.0	0.00708445834542	1270.0	20476469.0	0.00620224121649	2182.0	32754080.0	0.00666176549608	747.0	13799107.0
Metabolism	Enzyme Families	Peptidases	0.000252645623714	0.000252645623714	0.174809886518		1.75004898566	0.0718933478467	1.74025310293	0.0645187256087	1.82521353937	0.0866313272153	1.81390436924	0.0799114159104	1.76289634784	0.126832773012	1.70390992998	0.118948525084	1.77166553381	0.0836635822477	1.74973482862	0.0882938160005	1.69103365155	0.132661232077	1.64465795796	0.167870794976	211018.0	12695367.0	1.6621654183	142034.0	8158848.0	1.74085851336	216559.0	13065077.0	1.6575409391	297814.0	16371527.0	1.81909726564	552637.0	31632623.0	1.74704766026	364176.0	20476469.0	1.77850976162	605616.0	32754080.0	1.84897881424	254491.0	13799107.0
Metabolism	Glycan Biosynthesis and Metabolism	Lipopolysaccharide biosynthesis proteins	0.000252986199889	0.000252986199889	0.174792712672		0.217300648877	0.0726125471038	0.224384007824	0.106110294419	0.219703234261	0.0347808829178	0.195203385783	0.0271024560516	0.311995773602	0.112585364802	0.221397230622	0.100394664855	0.231864630483	0.0798694277358	0.323401008963	0.141264961071	0.331817827665	0.224439898517	0.248040527207	0.114321001037	29601.0	12695367.0	0.233163799046	22027.0	8158848.0	0.269976839868	46269.0	13065077.0	0.354142574131	26373.0	16371527.0	0.161090654525	54773.0	31632623.0	0.17315351939	36673.0	20476469.0	0.179098261522	50808.0	32754080.0	0.155119606473	22705.0	13799107.0
Metabolism	Amino Acid Metabolism	Lysine degradation	0.000255301267733	0.000255301267733	0.174676561394		0.314139952348	0.0464612753478	0.33602873347	0.062869399405	0.258711481046	0.0582013150031	0.278883328599	0.0603467071313	0.269046638139	0.0661123400144	0.26688113007	0.0694784508743	0.281088764407	0.0782833239454	0.249215897482	0.0504746477511	0.240722372445	0.0600953100027	0.283604069703	0.0827761453199	49486.0	12695367.0	0.389795742021	28403.0	8158848.0	0.348125127469	51932.0	13065077.0	0.397487133065	48816.0	16371527.0	0.298176217771	103072.0	31632623.0	0.325840825783	62233.0	20476469.0	0.303924470572	88186.0	32754080.0	0.26923668746	39336.0	13799107.0
Metabolism	Biosynthesis of Other Secondary Metabolites	beta-Lactam resistance	0.000337778330026	0.000337778330026	0.171088823017		0.0318025201202	0.0157901086054	0.0299989864741	0.0154556732299	0.0230426143477	0.0026977302847	0.0228304964456	0.00257511800087	0.0397479460037	0.0274345241351	0.0557408284054	0.0381803931456	0.0349825490905	0.0142859248619	0.0423969940402	0.0282589562928	0.0420684227269	0.0489863173805	0.0693670586764	0.0494645709378	3630.0	12695367.0	0.0285931080212	1587.0	8158848.0	0.0194512754742	3337.0	13065077.0	0.0255413726226	4834.0	16371527.0	0.0295268730889	10723.0	31632623.0	0.0338985483436	6700.0	20476469.0	0.0327204851579	10446.0	32754080.0	0.0318922100697	4104.0	13799107.0
Metabolism	Xenobiotics Biodegradation and Metabolism	Polycyclic aromatic hydrocarbon degradation	0.00037975542143	0.00037975542143	0.169576919923		0.136476040692	0.0133965610802	0.146737607446	0.00815555902581	0.132174588853	0.00752561969877	0.130521336417	0.0101885773416	0.143276647922	0.0218786642239	0.141325069464	0.0205574240521	0.137293192093	0.0133597521005	0.155152800002	0.0202831873118	0.131781890078	0.0345363220563	0.138505114306	0.0111328325297	19726.0	12695367.0	0.155379517583	11510.0	8158848.0	0.141073837875	21668.0	13065077.0	0.165846707218	19734.0	16371527.0	0.120538542312	39452.0	31632623.0	0.12471934433	25012.0	20476469.0	0.122149966383	38059.0	32754080.0	0.116196211281	16109.0	13799107.0
Metabolism	Lipid Metabolism	alpha-Linolenic acid metabolism	0.000390756893879	0.000390756893879	0.169207340288		0.0234903531566	0.0056299568978	0.0237447347049	0.00608062399593	0.0156118631081	0.00577641914433	0.0171669329758	0.0056997262804	0.0197654180459	0.0107697218571	0.0215186303782	0.00993253186507	0.0184501815904	0.00558203097039	0.0144093969463	0.00814320345026	0.0139445612561	0.0110496213856	0.0211083164918	0.0101518297515	4262.0	12695367.0	0.0335713020348	2149.0	8158848.0	0.0263395028318	4090.0	13065077.0	0.0313048288961	3756.0	16371527.0	0.0229422704431	8730.0	31632623.0	0.0275980907432	5136.0	20476469.0	0.025082449518	6346.0	32754080.0	0.0193746855354	2938.0	13799107.0
Metabolism	Glycan Biosynthesis and Metabolism	Lipopolysaccharide biosynthesis	0.000523620747772	0.000523620747772	0.165397065742		0.132594185104	0.0674208562173	0.141431428746	0.0998486317959	0.133402840108	0.0268262389232	0.109873882307	0.0206861496604	0.203991777695	0.113412825242	0.117756959503	0.0932102958923	0.141408765711	0.0787979976537	0.243068754583	0.142426165474	0.242370236129	0.249008126067	0.15221272876	0.121307204796	19431.0	12695367.0	0.153055835251	15048.0	8158848.0	0.184437802984	32326.0	13065077.0	0.247422958165	12951.0	16371527.0	0.0791068542354	28601.0	31632623.0	0.0904161504406	19328.0	20476469.0	0.0943912741987	25071.0	32754080.0	0.0765431360002	12064.0	13799107.0
Metabolism	Amino Acid Metabolism	Glycine, serine and threonine metabolism	0.000545935418945	0.000545935418945	0.164850345298		0.820699926489	0.0380429654202	0.837512882159	0.0506010413644	0.792312997015	0.0214871808086	0.787449708481	0.0259117206467	0.823797039549	0.0536156431062	0.818927091806	0.089298253214	0.816567227355	0.0409348967235	0.754141043149	0.0578282059651	0.769387602388	0.110533317767	0.840844770064	0.123022421937	110449.0	12695367.0	0.869994542103	66035.0	8158848.0	0.809366714517	108702.0	13065077.0	0.832004281337	131266.0	16371527.0	0.801794481358	263967.0	31632623.0	0.834477115603	167250.0	20476469.0	0.816791215321	257726.0	32754080.0	0.786851592229	108482.0	13799107.0
Metabolism	Xenobiotics Biodegradation and Metabolism	Toluene degradation	0.000553733388585	0.000553733388585	0.164664348694		0.128306595432	0.021657023276	0.134699712019	0.0262856947175	0.119236613486	0.0169943429395	0.121159536324	0.0180196554973	0.140110194256	0.0221328168727	0.126188755987	0.0245658664042	0.12573324969	0.0150303105333	0.109392078383	0.0226076489429	0.0978412500644	0.0445089618216	0.128877404696	0.0381811230317	20510.0	12695367.0	0.161554998765	11611.0	8158848.0	0.142311757738	21352.0	13065077.0	0.163428045621	17053.0	16371527.0	0.104162550017	37774.0	31632623.0	0.119414694128	22824.0	20476469.0	0.111464530335	32276.0	32754080.0	0.0985403955782	14043.0	13799107.0
Metabolism	Energy Metabolism	Photosynthesis - antenna proteins	0.000691582213314	0.000691582213314	0.161735700197		0.0	0.0	0.0	0.0	0.0	0.0	0.0	0.0	0.0	0.0	0.0	0.0	0.0	0.0	0.0	0.0	0.0	0.0	8.05421245299e-06	1.80097665501e-05	0.0	12695367.0	0.0	0.0	8158848.0	0.0	0.0	13065077.0	0.0	0.0	16371527.0	0.0	0.0	31632623.0	0.0	0.0	20476469.0	0.0	0.0	32754080.0	0.0	0.0	13799107.0
Metabolism	Others	Others_Unclassified	0.000692004760914	0.000692004760914	0.161727618272		1.12525907741	0.0510499530776	1.12194662183	0.0576062453692	1.04817733287	0.0458141316427	1.08567994687	0.0392159103739	1.10315211446	0.110415888349	1.1587608509	0.0743101702924	1.08782427337	0.0589360955141	1.14912914536	0.0775001493575	1.11306744862	0.10988962808	1.0835165455	0.0293999258928	141289.0	12695367.0	1.11291780694	90489.0	8158848.0	1.109090401	137824.0	13065077.0	1.05490384787	191372.0	16371527.0	1.1689318901	360383.0	31632623.0	1.139276373	236199.0	20476469.0	1.15351430952	378393.0	32754080.0	1.15525455149	159246.0	13799107.0
Metabolism	Carbohydrate Metabolism	Ascorbate and aldarate metabolism	0.000775208366173	0.000775208366173	0.160221906312		0.169200293141	0.0197250276218	0.163254359578	0.0233458750253	0.137468275352	0.0203642013496	0.149694563739	0.019808567048	0.176079610519	0.0519981574691	0.193878911024	0.0472585771572	0.163809891931	0.0288423859261	0.144306047368	0.0490850427055	0.18338039319	0.0811540283079	0.195971981141	0.0413292762659	23276.0	12695367.0	0.183342474463	13163.0	8158848.0	0.161334051082	20044.0	13065077.0	0.153416623568	28811.0	16371527.0	0.175982362549	55691.0	31632623.0	0.176055586664	36051.0	20476469.0	0.176060628422	54680.0	32754080.0	0.166941034522	22943.0	13799107.0
Metabolism	Glycan Biosynthesis and Metabolism	Glycosyltransferases	0.000785267037682	0.000785267037682	0.160050507162		0.327714194964	0.0193915031921	0.327723838875	0.0248678200001	0.34347207146	0.0122258802145	0.334121274599	0.0192462430998	0.354360854443	0.0269257406373	0.346016788752	0.0286907632035	0.355132868841	0.0196246561214	0.336223700272	0.0294086080297	0.323253699813	0.0206107300957	0.336343624854	0.017037688988	43299.0	12695367.0	0.341061428157	29191.0	8158848.0	0.357783353728	41389.0	13065077.0	0.316791091243	49223.0	16371527.0	0.300662241219	100283.0	31632623.0	0.317023978694	63477.0	20476469.0	0.309999736771	98510.0	32754080.0	0.300756424848	42207.0	13799107.0
Metabolism	Metabolism of Other Amino Acids	Phosphonate and phosphinate metabolism	0.000927483710613	0.000927483710613	0.157829509791		0.0631137044917	0.0104689538377	0.0590370269429	0.0129529802054	0.0585179548713	0.00679681738722	0.0617121317241	0.00725682646743	0.0500558413741	0.0173006627333	0.0579543026495	0.0199505656431	0.0612367913502	0.0105602094717	0.0430678651924	0.0182660742884	0.0567411440598	0.0268946176362	0.0641368576998	0.0118404498388	7812.0	12695367.0	0.0615342589151	4105.0	8158848.0	0.0503134756279	7180.0	13065077.0	0.0549556653971	12798.0	16371527.0	0.0781723048803	23656.0	31632623.0	0.0747835549395	15430.0	20476469.0	0.0753547889531	25199.0	32754080.0	0.07693392701	10403.0	13799107.0
Metabolism	Glycan Biosynthesis and Metabolism	Other glycan degradation	0.000934611616017	0.000934611616017	0.157726994122		0.110741882085	0.0343255702994	0.121156142342	0.0399727752789	0.13773914852	0.0370745513446	0.115221912865	0.0328489913236	0.185343747364	0.0836266493293	0.136668078291	0.0523348827055	0.131648631575	0.0475237532428	0.145594405218	0.0502569277292	0.142058229324	0.0543470044905	0.124529766393	0.0275618218042	12465.0	12695367.0	0.0981854246514	9484.0	8158848.0	0.116241900817	19733.0	13065077.0	0.151036231933	13113.0	16371527.0	0.080096377082	25480.0	31632623.0	0.0805497539676	17212.0	20476469.0	0.0840574612742	27508.0	32754080.0	0.0839834304612	10760.0	13799107.0
Metabolism	Metabolism of Terpenoids and Polyketides	Polyketide sugar unit biosynthesis	0.0010599113029	0.0010599113029	0.156037689422		0.125273671897	0.0210479211596	0.142291691301	0.0221784512072	0.149956285072	0.0249183055892	0.134111751703	0.0234488691936	0.149045784174	0.0329526966121	0.117565145177	0.0376423422457	0.140441130416	0.0227972475802	0.163789539906	0.0338947521854	0.148938359622	0.0666617817597	0.115783864172	0.0450869100305	17347.0	12695367.0	0.136640398029	12230.0	8158848.0	0.149898613138	15788.0	13065077.0	0.120841231935	18481.0	16371527.0	0.112885010665	35781.0	31632623.0	0.113114236527	23533.0	20476469.0	0.114927041376	36933.0	32754080.0	0.112758471616	15828.0	13799107.0
Metabolism	Lipid Metabolism	Glycerolipid metabolism	0.0012828902426	0.0012828902426	0.153456890716		0.399328459285	0.0352627750724	0.398452268159	0.0397382039908	0.392750211329	0.00710543799334	0.399778598597	0.00945925827443	0.386768967423	0.0554218072918	0.441706033264	0.0602435771255	0.410484724534	0.0256028268045	0.410904612951	0.0516287771864	0.426499796635	0.0705241362094	0.465684946009	0.0656968787496	47198.0	12695367.0	0.37177341939	28460.0	8158848.0	0.348823755511	47451.0	13065077.0	0.363189593142	68986.0	16371527.0	0.421377920337	131382.0	31632623.0	0.415337039865	84982.0	20476469.0	0.415022726819	139786.0	32754080.0	0.426774313307	57063.0	13799107.0
Metabolism	Xenobiotics Biodegradation and Metabolism	1,1,1-Trichloro-2,2-bis(4-chlorophenyl)ethane (DDT) degradation	0.00128842306514	0.00128842306514	0.153398478133		0.000707358127106	0.000651513100457	0.00149585440602	0.000813196195566	0.000456985566522	0.000277945813316	0.000614181076332	0.000345667705389	0.00072411547123	0.000617946159819	0.000657213783141	0.000590896876094	0.000315642690702	0.000254650582893	0.000588149478796	0.000990807245035	0.000861078878595	0.0013092845263	0.000299536476524	0.000321905177203	221.0	12695367.0	0.00174079252691	34.0	8158848.0	0.000416725498502	138.0	13065077.0	0.00105625095053	60.0	16371527.0	0.00036648994318	152.0	31632623.0	0.000480516585678	83.0	20476469.0	0.000405343323597	98.0	32754080.0	0.000299199366919	40.0	13799107.0
Metabolism	Glycan Biosynthesis and Metabolism	Various types of N-glycan biosynthesis	0.00140913478069	0.00140913478069	0.152180431802		0.000688853092712	0.00072668036111	0.00103745792511	0.00118058988432	5.20972548054e-05	4.60299396804e-05	2.76328274158e-05	2.62004556596e-05	0.00195999944404	0.00196939341108	0.00136805497312	0.00263395549415	0.00019512152211	0.00035727872744	0.000910908803864	0.0016023592228	0.00136427995443	0.00229962399909	0.000450516718394	0.000512519450353	56.0	12695367.0	0.000441105798674	79.0	8158848.0	0.000968273952401	284.0	13065077.0	0.00217373384022	34.0	16371527.0	0.000207677634469	70.0	31632623.0	0.000221290532878	50.0	20476469.0	0.000244182725059	32.0	32754080.0	9.76977524632e-05	14.0	13799107.0
Metabolism	Carbohydrate Metabolism	C5-Branched dibasic acid metabolism	0.00153673694696	0.00153673694696	0.150996899046		0.259305796909	0.0197857557772	0.259591249233	0.0244412248875	0.260839345983	0.0134465676519	0.256380503567	0.0146256720596	0.224232701718	0.0442787176048	0.252659625458	0.0607414349419	0.254443586179	0.0355506752789	0.206906615607	0.0531228922087	0.233755006083	0.0948446426655	0.279921410752	0.0844477388568	33939.0	12695367.0	0.267333744664	19281.0	8158848.0	0.236320127547	34652.0	13065077.0	0.265226144477	42870.0	16371527.0	0.261857064402	86425.0	31632623.0	0.273214775771	53703.0	20476469.0	0.262266897677	84362.0	32754080.0	0.257561806041	34794.0	13799107.0
Metabolism	Amino Acid Metabolism	Alanine, aspartate and glutamate metabolism	0.0018569534066	0.0018569534066	0.148396770396		0.961586486684	0.0350216150018	0.979932155389	0.049656910998	0.970459189039	0.0311443117742	0.944758665601	0.0318911241697	0.959932922893	0.0708897813828	0.923855298155	0.0755088314991	0.953665409095	0.0451839080667	0.922363846869	0.0803056695236	0.886613709875	0.118550265216	0.907636204369	0.03042621264	122833.0	12695367.0	0.967541938725	79185.0	8158848.0	0.970541429378	130541.0	13065077.0	0.999159821255	156844.0	16371527.0	0.958029144135	303461.0	31632623.0	0.959329234253	195464.0	20476469.0	0.954578643417	313172.0	32754080.0	0.9561312667	131991.0	13799107.0
Metabolism	Amino Acid Metabolism	Histidine metabolism	0.00200546043365	0.00200546043365	0.147333484605		0.620078612839	0.0315850604611	0.61555041653	0.03491517305	0.580252732762	0.0199294749215	0.583922019218	0.0161019404323	0.585947711302	0.0340334068556	0.5941741567	0.0679180709171	0.590877638493	0.046113166057	0.559898469163	0.0616769223725	0.590416054519	0.0731083069498	0.626658178055	0.0785291301301	76261.0	12695367.0	0.600699452013	45041.0	8158848.0	0.552050975824	86210.0	13065077.0	0.659850684386	107018.0	16371527.0	0.653683678987	202168.0	31632623.0	0.639112349298	130921.0	20476469.0	0.639372930948	213905.0	32754080.0	0.653063679395	88892.0	13799107.0
Metabolism	Metabolism of Terpenoids and Polyketides	Biosynthesis of vancomycin group antibiotics	0.00213849921994	0.00213849921994	0.146442902715		0.0387995743435	0.006443153262	0.044997246211	0.00786105006866	0.046901526361	0.00745696690277	0.0415708095175	0.00628158953433	0.0438737573549	0.00846283205917	0.035755366533	0.01159922022	0.044646266072	0.00665791564185	0.0508356231191	0.0122992010928	0.0490102833021	0.0262681144356	0.0375833435269	0.0141334053551	5610.0	12695367.0	0.0441893487601	3663.0	8158848.0	0.0448960441474	4674.0	13065077.0	0.0357747604549	5605.0	16371527.0	0.0342362688587	11192.0	31632623.0	0.0353811949139	7281.0	20476469.0	0.035557888423	10935.0	32754080.0	0.0333851538495	4670.0	13799107.0
Metabolism	Metabolism of Other Amino Acids	Taurine and hypotaurine metabolism	0.00275899946954	0.00275899946954	0.142883801583		0.128548039289	0.00528133252223	0.127233059051	0.00636965278685	0.123504201724	0.00657237194329	0.125422246841	0.00903228685857	0.134446873346	0.00794265653308	0.131558782682	0.00861671256798	0.127664152829	0.00665569161565	0.132098063331	0.00799308050212	0.129163528985	0.0160545177795	0.138897822833	0.014003596325	16367.0	12695367.0	0.128921046552	10113.0	8158848.0	0.12395132254	15955.0	13065077.0	0.122119448665	21137.0	16371527.0	0.129108298817	40674.0	31632623.0	0.128582444775	26441.0	20476469.0	0.129128708666	42544.0	32754080.0	0.1298891619	17469.0	13799107.0
Metabolism	Metabolism of Terpenoids and Polyketides	Biosynthesis of ansamycins	0.00293572474405	0.00293572474405	0.142009795952		0.0781410034705	0.00749242324152	0.0765718689282	0.0100505641716	0.0860714654227	0.00840269064452	0.0830663225621	0.0089316692536	0.0774326213098	0.0100102046535	0.0790686283935	0.0175414819982	0.079324810565	0.0061233547602	0.081468602309	0.0142173935073	0.095661765889	0.0206745907906	0.0766639257467	0.0173603238688	8963.0	12695367.0	0.0706005584557	6578.0	8158848.0	0.0806241273278	8782.0	13065077.0	0.0672173612142	14154.0	16371527.0	0.0864549775962	25563.0	31632623.0	0.0808121413137	17171.0	20476469.0	0.0838572314397	28925.0	32754080.0	0.0883096090624	12138.0	13799107.0
Metabolism	Metabolism of Cofactors and Vitamins	Riboflavin metabolism	0.00414721649324	0.00414721649324	0.1370962605		0.264682246372	0.00911710806103	0.26614689486	0.00974588234273	0.251600582273	0.00605520746472	0.252324848013	0.00600920410214	0.280233435586	0.032832844666	0.256705188507	0.0194571079142	0.26303420946	0.0204151742626	0.268870014285	0.0332893872716	0.269498662894	0.0335248884259	0.256109455248	0.025901615178	34513.0	12695367.0	0.271855079101	22499.0	8158848.0	0.275761970317	35950.0	13065077.0	0.275161026606	43000.0	16371527.0	0.262651125946	84061.0	31632623.0	0.265741478347	53934.0	20476469.0	0.263395021866	85016.0	32754080.0	0.259558503857	36198.0	13799107.0
Metabolism	Metabolism of Other Amino Acids	Selenocompound metabolism	0.00528063887893	0.00528063887893	0.133606870996		0.409854025053	0.0232803596303	0.403652199821	0.026680353801	0.396891508632	0.00968611304692	0.402463638989	0.00971706111795	0.395049048315	0.0183092119015	0.393038300155	0.0238554419308	0.397611648086	0.0150929521739	0.384036640615	0.0205765223231	0.398018908734	0.0278855896072	0.384555568078	0.0186602920668	50609.0	12695367.0	0.398641488663	32548.0	8158848.0	0.398928868389	47755.0	13065077.0	0.36551640683	70368.0	16371527.0	0.429819405362	131217.0	31632623.0	0.414815426467	85401.0	20476469.0	0.417068978055	141722.0	32754080.0	0.432685027331	59199.0	13799107.0
Metabolism	Metabolism of Cofactors and Vitamins	Ubiquinone and other terpenoid-quinone biosynthesis	0.00595236860263	0.00595236860263	0.131860318328		0.252242879093	0.0325217931385	0.250055081066	0.0416247463786	0.211067603514	0.0332465048206	0.213202368847	0.0343081083671	0.272195505849	0.0544396784639	0.261077067739	0.0629963681644	0.237684195892	0.0248465850071	0.247905415021	0.0816642134367	0.19700501178	0.108580989462	0.243793726925	0.0865909004542	36784.0	12695367.0	0.289743494615	23266.0	8158848.0	0.285162807298	36563.0	13065077.0	0.279852923944	36160.0	16371527.0	0.220871272423	79391.0	31632623.0	0.25097823851	47762.0	20476469.0	0.233253106285	69062.0	32754080.0	0.210850068144	29835.0	13799107.0
Metabolism	Energy Metabolism	Carbon fixation pathways in prokaryotes	0.00759351065869	0.00759351065869	0.128271454338		1.0333049774	0.0314618941595	1.04091486765	0.0322692235184	1.00394316739	0.0213529601694	1.01835988968	0.0275855146579	1.0728900513	0.0749591890636	1.04512861054	0.0569078040271	1.03990106614	0.0277758387458	1.02223248305	0.0729865645466	0.989422080778	0.0969868609329	1.03706823305	0.0596582996248	128296.0	12695367.0	1.01057338476	81332.0	8158848.0	0.996856418945	144618.0	13065077.0	1.1069050722	166715.0	16371527.0	1.01832284795	321364.0	31632623.0	1.01592586868	207270.0	20476469.0	1.01223506846	335609.0	32754080.0	1.02463265645	141024.0	13799107.0
Metabolism	Nucleotide metabolism	Nucleotide metabolism_Unclassified	0.00895781625243	0.00895781625243	0.125806428626		0.0532726679018	0.0092256948617	0.0500092615337	0.0090640049474	0.0445732687678	0.00332923799902	0.0455825517628	0.00499767723252	0.0579137144965	0.0173391676527	0.0660296719135	0.0229299625923	0.0516147225639	0.00621074881522	0.0515358785393	0.019033106833	0.0513576933708	0.0323401334184	0.0536622215996	0.0147870694732	6017.0	12695367.0	0.0473952426897	4603.0	8158848.0	0.0564172785178	4604.0	13065077.0	0.0352389809873	9498.0	16371527.0	0.0580153580054	18491.0	31632623.0	0.0584554749064	11921.0	20476469.0	0.0582180453085	19393.0	32754080.0	0.0592078910475	8233.0	13799107.0
Metabolism	Glycan Biosynthesis and Metabolism	Glycosphingolipid biosynthesis - globo series	0.0106956960988	0.0106956960988	0.123132811593		0.0362339650879	0.0110231548857	0.0402496031347	0.0132857566547	0.0557570659687	0.0165382945278	0.0457080339218	0.0138737709787	0.0552713546376	0.0271756195161	0.0400247275616	0.0149067310652	0.0476129263129	0.0184400811887	0.0396665709005	0.0191703934502	0.0507007052939	0.0230922982272	0.0433437578624	0.00662001556083	4663.0	12695367.0	0.0367299346289	3127.0	8158848.0	0.0383264892299	6157.0	13065077.0	0.0471256311769	4292.0	16371527.0	0.0262162472688	8557.0	31632623.0	0.0270511869977	5774.0	20476469.0	0.0281982210898	9011.0	32754080.0	0.0275110764827	3375.0	13799107.0
Metabolism	Metabolism of Terpenoids and Polyketides	Sesquiterpenoid biosynthesis	0.0115469432133	0.0115469432133	0.121968658046		2.05299117559e-05	4.63528835163e-05	0.0	0.0	0.0	0.0	4.14947874783e-06	1.64490462371e-05	0.0	0.0	0.0	0.0	0.0	0.0	0.0	0.0	0.0	0.0	0.0	0.0	0.0	12695367.0	0.0	0.0	8158848.0	0.0	0.0	13065077.0	0.0	8.0	16371527.0	4.88653257573e-05	11.0	31632623.0	3.47742265951e-05	8.0	20476469.0	3.90692360094e-05	0.0	32754080.0	0.0	2.0	13799107.0
Metabolism	Biosynthesis of Other Secondary Metabolites	Penicillin and cephalosporin biosynthesis	0.0116326792723	0.0116326792723	0.121855890008		0.0255741076169	0.00500278787668	0.0251982453636	0.0055256211071	0.0216993878087	0.00324128749248	0.0219205412361	0.0026233292409	0.0214594803381	0.0116905715477	0.026464730816	0.00950405015683	0.0214634874672	0.00450773028174	0.0166247435218	0.00953804876029	0.0241385513115	0.0183600300584	0.0294644312195	0.010326634128	4287.0	12695367.0	0.0337682242664	1475.0	8158848.0	0.0180785326556	3427.0	13065077.0	0.0262302319382	4503.0	16371527.0	0.0275050702357	9898.0	31632623.0	0.031290481349	6144.0	20476469.0	0.0300051732552	8653.0	32754080.0	0.026418082877	3563.0	13799107.0
Metabolism	Metabolism of Terpenoids and Polyketides	Carotenoid biosynthesis	0.0124373270991	0.0124373270991	0.120833792113		0.019032587687	0.00764472611322	0.0179168599233	0.010009332913	0.0116597293535	0.00416748040948	0.012773497443	0.00388212639457	0.0115478771944	0.00974514540113	0.0121770542243	0.00943278375122	0.0135624499153	0.00721854028623	0.00901713860927	0.011446689766	0.0115295426403	0.0150413172899	0.00995273925794	0.00651237609163	3089.0	12695367.0	0.0243317109305	1898.0	8158848.0	0.0232630881222	1836.0	13065077.0	0.0140527300375	2938.0	16371527.0	0.0179457908844	6573.0	31632623.0	0.0207791810372	3584.0	20476469.0	0.0175030177322	4987.0	32754080.0	0.0152255841104	2309.0	13799107.0
Metabolism	Glycan Biosynthesis and Metabolism	Glycosaminoglycan biosynthesis - chondroitin sulfate	0.0145578049649	0.0145578049649	0.118409669307		1.89238605813e-05	2.83180106315e-05	1.03752652687e-05	2.21235457767e-05	1.0131385486e-05	1.55405136819e-05	4.81194550438e-06	1.65580762998e-05	1.13357942841e-05	2.33462394628e-05	1.34299983983e-05	2.90810213829e-05	1.18028379873e-05	2.63150589536e-05	5.17057232052e-07	2.31235023825e-06	7.08469910096e-06	2.45421175984e-05	7.72301772124e-05	0.000160856441968	1.0	12695367.0	7.87688926204e-06	0.0	8158848.0	0.0	11.0	13065077.0	8.41939163466e-05	5.0	16371527.0	3.05408285983e-05	0.0	31632623.0	0.0	0.0	20476469.0	0.0	10.0	32754080.0	3.05305476448e-05	3.0	13799107.0
Metabolism	Metabolism of Cofactors and Vitamins	Pantothenate and CoA biosynthesis	0.0147192972139	0.0147192972139	0.118238796675		0.56903488075	0.0171441914275	0.568331341068	0.015857873507	0.573489776263	0.0180082012906	0.558914731284	0.0207868405855	0.589202045286	0.026896745227	0.582946708479	0.0369163282522	0.576268564937	0.030612809185	0.565007471868	0.028009399465	0.545196979133	0.0624337206273	0.582033618785	0.0620216365789	72320.0	12695367.0	0.569656631431	47803.0	8158848.0	0.585903794261	74573.0	13065077.0	0.570781174883	89940.0	16371527.0	0.549368424827	179189.0	31632623.0	0.566468989941	113984.0	20476469.0	0.556658474662	181355.0	32754080.0	0.553686746811	76010.0	13799107.0
Metabolism	Lipid Metabolism	Ether lipid metabolism	0.0162729531323	0.0162729531323	0.116678422339		0.0158341812842	0.00391125554141	0.0143986032953	0.00466787142077	0.00950048766482	0.00321125744708	0.011072332879	0.00410097108614	0.0170533322797	0.0073518851454	0.0141381928174	0.00643507431544	0.0123008526031	0.00428204658685	0.015313418861	0.00840797322267	0.0142560353266	0.0109061718502	0.0168103779048	0.00677166892899	1982.0	12695367.0	0.0156119945174	1815.0	8158848.0	0.0222457876406	1156.0	13065077.0	0.00884801520879	2778.0	16371527.0	0.0169684843692	6015.0	31632623.0	0.0190151793609	3628.0	20476469.0	0.0177178985303	5541.0	32754080.0	0.01691697645	2541.0	13799107.0
Metabolism	Energy Metabolism	Nitrogen metabolism	0.0209286426892	0.0209286426892	0.112714837733		0.703007190629	0.0230785573698	0.712753766044	0.0321656561716	0.679522091115	0.0130931500772	0.677633829342	0.0169640003456	0.701293439379	0.0506773963249	0.70293048307	0.0687946335202	0.696179641982	0.0371247421657	0.675101482883	0.0578905749708	0.719148803134	0.0691109283621	0.725268012563	0.0574896510435	88514.0	12695367.0	0.697214976141	54319.0	8158848.0	0.665768010386	93209.0	13065077.0	0.713420977159	118055.0	16371527.0	0.721099504035	228126.0	31632623.0	0.721173201476	148107.0	20476469.0	0.723303417205	234664.0	32754080.0	0.716442043251	98007.0	13799107.0
Metabolism	Lipid Metabolism	Sphingolipid metabolism	0.0264452435437	0.0264452435437	0.108959137727		0.0712798812966	0.0238994974775	0.080280416084	0.0273275940665	0.107370226279	0.0320773227181	0.0876733514039	0.028483663765	0.107577194645	0.0501868414527	0.0814244687053	0.0332524378977	0.0925760413269	0.033258998489	0.0765433674571	0.0313072402438	0.0882346683578	0.0388123785608	0.0868939850436	0.0231929410629	8032.0	12695367.0	0.0632671745527	5723.0	8158848.0	0.0701447067037	13587.0	13065077.0	0.103994794673	8103.0	16371527.0	0.0494944668265	15631.0	31632623.0	0.0494141759917	10845.0	20476469.0	0.0529632330652	17923.0	32754080.0	0.0547199005437	6952.0	13799107.0
Metabolism	Biosynthesis of Other Secondary Metabolites	Tropane, piperidine and pyridine alkaloid biosynthesis	0.0329377775576	0.0329377775576	0.105367339037		0.123565753582	0.0103836985821	0.123575205764	0.0109962648885	0.111321801771	0.00658181823871	0.113361515028	0.00835309368109	0.108546207977	0.018681110979	0.115174217595	0.0200277105382	0.108744522988	0.00644280675613	0.115817821055	0.0228542371485	0.113972070323	0.0261356234634	0.10791772904	0.0147974437415	15533.0	12695367.0	0.122351720907	9195.0	8158848.0	0.11269973408	18234.0	13065077.0	0.139562897333	22190.0	16371527.0	0.135540197319	40864.0	31632623.0	0.129183090508	26853.0	20476469.0	0.13114077432	43269.0	32754080.0	0.132102626604	18325.0	13799107.0
Metabolism	Carbohydrate Metabolism	Pyruvate metabolism	0.0339051520948	0.0339051520948	0.104888555235		1.15314289902	0.056453066436	1.16330402845	0.0605636824867	1.09522273498	0.0402815429033	1.12241383448	0.0428221251784	1.13602016584	0.111531242054	1.21447057433	0.124091530464	1.15032525238	0.0455656842855	1.13286841664	0.112896824243	1.1591466879	0.165607771922	1.21182740477	0.125271130657	146755.0	12695367.0	1.15597288365	87656.0	8158848.0	1.07436736167	143909.0	13065077.0	1.10147839159	188586.0	16371527.0	1.15191454041	367746.0	31632623.0	1.16255297577	235375.0	20476469.0	1.14949017821	378486.0	32754080.0	1.15553848559	157544.0	13799107.0
Metabolism	Carbohydrate Metabolism	Galactose metabolism	0.0352350829586	0.0352350829586	0.104250211185		0.601106049105	0.0540091179969	0.599481205865	0.0638187420333	0.626078935253	0.0624256367242	0.609730307972	0.0539736494035	0.638144690003	0.122579433908	0.700128319472	0.0998100986396	0.643715600479	0.0760947335813	0.611177989828	0.102131046014	0.634386556064	0.14570584509	0.671892035632	0.117399285166	68341.0	12695367.0	0.538314489057	45754.0	8158848.0	0.56078995466	67756.0	13065077.0	0.518603908726	99635.0	16371527.0	0.608587091479	189269.0	31632623.0	0.598334826676	124258.0	20476469.0	0.606833141007	204436.0	32754080.0	0.62415430383	83226.0	13799107.0
Metabolism	Energy metabolism	Energy metabolism_Unclassified	0.0375152817135	0.0375152817135	0.103204975135		0.808684072035	0.077773229095	0.812748480704	0.0943896489767	0.815228530524	0.0241994272021	0.815665069272	0.0345589093087	0.890857841273	0.225492467393	0.762080803437	0.162082106007	0.791374061825	0.082158290764	0.90804525703	0.195957894339	0.882307646366	0.227259930356	0.745022273078	0.187472495871	97301.0	12695367.0	0.766429202086	67530.0	8158848.0	0.827690379818	113371.0	13065077.0	0.86774077183	137013.0	16371527.0	0.836898109749	249534.0	31632623.0	0.788850169017	168324.0	20476469.0	0.822036260256	274317.0	32754080.0	0.837504823827	116288.0	13799107.0
Metabolism	Lipid Metabolism	Fatty acid biosynthesis	0.0405043971613	0.0405043971613	0.101918670693		0.467656429061	0.0209328079699	0.47238357085	0.025534718118	0.462526257397	0.0120455245238	0.468502111102	0.0114826876047	0.477570422515	0.0574053093592	0.507179666294	0.0544830321735	0.479640738724	0.0418051841036	0.45093886401	0.0749744571718	0.469529700765	0.0919440275372	0.514520989707	0.0432812714863	59577.0	12695367.0	0.469281431565	33661.0	8158848.0	0.412570500149	60130.0	13065077.0	0.46023456272	76008.0	16371527.0	0.46426946002	147575.0	31632623.0	0.466527862707	95415.0	20476469.0	0.46597389423	155258.0	32754080.0	0.474011176623	64169.0	13799107.0
Metabolism	Metabolism of Terpenoids and Polyketides	Biosynthesis of type II polyketide backbone	0.0430143351135	0.0430143351135	0.10090318061		3.85508874362e-05	7.07438515825e-05	0.0	0.0	0.0	0.0	2.08508057362e-05	8.02264469732e-05	0.0	0.0	0.0	0.0	0.0	0.0	0.0	0.0	0.0	0.0	0.0	0.0	0.0	12695367.0	0.0	0.0	8158848.0	0.0	0.0	13065077.0	0.0	12.0	16371527.0	7.3297988636e-05	27.0	31632623.0	8.53549198244e-05	21.0	20476469.0	0.000102556744525	15.0	32754080.0	4.57958214671e-05	5.0	13799107.0
Metabolism	Glycan biosynthesis and metabolism	Glycan biosynthesis and metabolism_Unclassified	0.0447355356759	0.0447355356759	0.100237233966		0.0250210432204	0.00618849189541	0.0213765512674	0.00769155247861	0.0241014373367	0.00357401067456	0.0230006807315	0.00181214140755	0.0320674097413	0.0171883401362	0.0217413896024	0.0125985987577	0.0221339279418	0.00537891422349	0.0207204548604	0.0164929111418	0.0336101370904	0.02340652858	0.0254027615406	0.0156423653636	3386.0	12695367.0	0.0266711470413	2548.0	8158848.0	0.031229899123	4656.0	13065077.0	0.0356369885918	4309.0	16371527.0	0.026320086086	8348.0	31632623.0	0.0263904766924	5628.0	20476469.0	0.0274852075326	8554.0	32754080.0	0.0261158304553	3843.0	13799107.0
Organismal Systems	Immune System	RIG-I-like receptor signaling pathway	2.98465432999e-16	2.98465432999e-16	0.436470622581		0.00566657427782	0.00159004426628	0.00611314645913	0.00233775302224	0.00176502283941	0.00073220131945	0.00172771352177	0.000651919996868	0.0076831048672	0.00327197817793	0.0079199530232	0.0051433776857	0.00311040508767	0.00274751228934	0.0119316594134	0.00751121209189	0.00374736198558	0.00390471044637	0.00365788968384	0.00186732598576	913.0	12695367.0	0.00719159989625	692.0	8158848.0	0.00848158955774	742.0	13065077.0	0.0056792623572	742.0	16371527.0	0.00453225896399	1676.0	31632623.0	0.00529832761577	984.0	20476469.0	0.00480551602916	1106.0	32754080.0	0.00337667856951	445.0	13799107.0
Organismal Systems	Environmental Adaptation	Circadian rhythm - plant	1.03483238532e-14	1.03483238532e-14	0.409323204595		0.00347128198222	0.00150740684359	0.00419880116624	0.002468943908	0.00178419502688	0.00102086443944	0.00228765507539	0.00115005973113	0.00153023285259	0.00177542806986	0.00159850545349	0.00217938381304	0.00133380077259	0.000860910310482	0.000315853232385	0.000378531356403	0.000473991486861	0.000902129932587	0.000574158528488	0.000738026213212	894.0	12695367.0	0.00704193900027	231.0	8158848.0	0.00283128206335	353.0	13065077.0	0.00270185931549	648.0	16371527.0	0.00395809138634	1435.0	31632623.0	0.004536455924	853.0	20476469.0	0.0041657572895	992.0	32754080.0	0.00302863032636	394.0	13799107.0
Organismal Systems	Circulatory System	Cardiac muscle contraction	1.91117707407e-11	1.91117707407e-11	0.346510219797		0.00925938559827	0.00512991899492	0.00760410558101	0.00553296665173	0.0138870204403	0.00463665474216	0.0156434706749	0.00801895869538	0.00525946931519	0.0063041955101	0.00455526977579	0.00673970828436	0.00976932339662	0.00794221227161	0.00249917625632	0.00375879809121	0.00407140141115	0.00451287198883	0.00702469775459	0.00654904592447	1990.0	12695367.0	0.0156750096315	612.0	8158848.0	0.00750105897303	1085.0	13065077.0	0.00830458174873	1086.0	16371527.0	0.00663346797156	2586.0	31632623.0	0.00817510454318	1670.0	20476469.0	0.00815570301696	2203.0	32754080.0	0.00672587964614	1121.0	13799107.0
Organismal Systems	Endocrine System	Adipocytokine signaling pathway	9.28493327837e-11	9.28493327837e-11	0.33229307782		0.0698336648625	0.0129730843191	0.0728034701631	0.0153437597218	0.0551826912448	0.0054494407145	0.0519822975686	0.00719561253377	0.0902525846274	0.0212101716146	0.0629563087659	0.0128404925095	0.0617321207175	0.0149167325622	0.088030990109	0.0226365197914	0.0721143256582	0.0399255549502	0.0570599209332	0.0169471573427	10592.0	12695367.0	0.0834320110636	7103.0	8158848.0	0.0870588592899	10820.0	13065077.0	0.0828161977155	9409.0	16371527.0	0.0574717312563	21190.0	31632623.0	0.0669878055955	12870.0	20476469.0	0.0628526334301	16979.0	32754080.0	0.051837816846	7628.0	13799107.0
Organismal Systems	Endocrine System	Renin-angiotensin system	1.97086103963e-10	1.97086103963e-10	0.325385828035		0.00218302447023	0.00167962942914	0.0019776358549	0.00106459614638	0.00124169052641	0.000569493486423	0.00123552618538	0.000427926442483	0.000469055876872	0.00075443458889	0.000557450881646	0.00094267525219	0.000881190332017	0.000536879352449	7.88663978331e-05	0.000131632930694	0.000612609457433	0.000880705882559	0.00195411237589	0.00246521922557	373.0	12695367.0	0.00293807969474	51.0	8158848.0	0.000625088247753	1065.0	13065077.0	0.00815150190083	390.0	16371527.0	0.00238218463067	1097.0	31632623.0	0.00346793877953	573.0	20476469.0	0.00279833402917	520.0	32754080.0	0.00158758847753	244.0	13799107.0
Organismal Systems	Immune System	Hematopoietic cell lineage	5.50859727561e-09	5.50859727561e-09	0.293678261038		0.000373155351311	0.00024008279903	0.000554613968765	0.000533378345464	0.000210795703719	0.000135393805786	0.000263436620508	0.000174242363545	0.0	0.0	0.000182574947162	0.000413560571087	0.00039112309293	0.000340512393245	8.76703022904e-06	2.46840545562e-05	8.06981240727e-05	0.000210685891324	0.0	0.0	63.0	12695367.0	0.000496244023509	9.0	8158848.0	0.00011030969078	49.0	13065077.0	0.000375045627362	87.0	16371527.0	0.000531410417611	264.0	31632623.0	0.000834581438283	117.0	20476469.0	0.000571387576637	86.0	32754080.0	0.000262562709745	58.0	13799107.0
Organismal Systems	Digestive System	Mineral absorption	6.15509945115e-09	6.15509945115e-09	0.292587729518		0.0233387502586	0.00594013729791	0.0212306070879	0.00508794739056	0.0152318313564	0.0029478862208	0.0156806198879	0.00298849409448	0.0240920224576	0.00796015764309	0.0280246379239	0.0136065039229	0.0215565575561	0.00633373289287	0.0325247936097	0.00757956708573	0.0286822664018	0.0190545566524	0.0333457582974	0.0168843627794	2913.0	12695367.0	0.0229453784203	1774.0	8158848.0	0.0217432657159	2800.0	13065077.0	0.0214311787064	3557.0	16371527.0	0.0217267454649	8050.0	31632623.0	0.025448411281	4959.0	20476469.0	0.0242180426713	7059.0	32754080.0	0.0215515135824	3051.0	13799107.0
Organismal Systems	Immune System	Fc gamma R-mediated phagocytosis	1.29622495751e-07	1.29622495751e-07	0.26169257481		0.000839217825592	0.000502033055176	0.000576419768482	0.00040044568966	0.00113514426193	0.000441796976016	0.00164407912175	0.00113531825138	0.00099387628704	0.00203037412257	0.000243239411522	0.000541853504303	0.00113997332912	0.000982622001567	0.000165394560405	0.000617522202784	3.95298520341e-05	9.48220858022e-05	0.00022682683459	0.0002695380145	84.0	12695367.0	0.000661658698012	114.0	8158848.0	0.00139725608321	84.0	13065077.0	0.000642935361192	100.0	16371527.0	0.000610816571967	180.0	31632623.0	0.000569032798829	136.0	20476469.0	0.00066417701216	251.0	32754080.0	0.000766316745883	163.0	13799107.0
Organismal Systems	Endocrine System	GnRH signaling pathway	1.29622495751e-07	1.29622495751e-07	0.26169257481		0.000839217825592	0.000502033055176	0.000576419768482	0.00040044568966	0.00113514426193	0.000441796976016	0.00164407912175	0.00113531825138	0.00099387628704	0.00203037412257	0.000243239411522	0.000541853504303	0.00113997332912	0.000982622001567	0.000165394560405	0.000617522202784	3.95298520341e-05	9.48220858022e-05	0.00022682683459	0.0002695380145	84.0	12695367.0	0.000661658698012	114.0	8158848.0	0.00139725608321	84.0	13065077.0	0.000642935361192	100.0	16371527.0	0.000610816571967	180.0	31632623.0	0.000569032798829	136.0	20476469.0	0.00066417701216	251.0	32754080.0	0.000766316745883	163.0	13799107.0
Organismal Systems	Endocrine System	PPAR signaling pathway	2.81275149398e-07	2.81275149398e-07	0.253525338808		0.148113726258	0.0229679850536	0.157136834093	0.0339164661219	0.119164320354	0.0147183630453	0.116697585532	0.0146474355285	0.151916481919	0.0289532172039	0.12331950818	0.024733653506	0.125243165322	0.0242371970373	0.144894392858	0.0274773406222	0.126381461103	0.0381267603572	0.119073728671	0.0293300787902	22447.0	12695367.0	0.176812533265	14507.0	8158848.0	0.177806964905	24233.0	13065077.0	0.185479197712	21773.0	16371527.0	0.132993092214	47339.0	31632623.0	0.149652464799	28274.0	20476469.0	0.138080447366	39792.0	32754080.0	0.121487155188	17902.0	13799107.0
Organismal Systems	Excretory System	Vasopressin-regulated water reabsorption	2.84080533129e-07	2.84080533129e-07	0.253419827053		0.0	0.0	0.0	0.0	0.0	0.0	9.08120576255e-07	3.65540573357e-06	0.0	0.0	0.0	0.0	0.0	0.0	1.04038390582e-05	4.65273827223e-05	9.67463025077e-05	0.000235303131981	0.000401181244413	0.000602702097354	0.0	12695367.0	0.0	0.0	8158848.0	0.0	0.0	13065077.0	0.0	0.0	16371527.0	0.0	0.0	31632623.0	0.0	0.0	20476469.0	0.0	0.0	32754080.0	0.0	0.0	13799107.0
Organismal Systems	Nervous System	Glutamatergic synapse	3.45948389389e-06	3.45948389389e-06	0.226077233103		0.0914934543409	0.00709316263878	0.0945255115937	0.00899512741779	0.0932744698826	0.00333514534709	0.0910938246563	0.00359225280971	0.0848472100877	0.0145361253227	0.0813551169677	0.0149491801432	0.0874229739106	0.00933266563381	0.0866849632573	0.0103718912435	0.0801249611362	0.0154093497857	0.0719213137003	0.00800561946775	11974.0	12695367.0	0.0943178720237	8201.0	8158848.0	0.100516641565	11606.0	13065077.0	0.0888322357381	14833.0	16371527.0	0.0906024221198	28986.0	31632623.0	0.0916332483715	18508.0	20476469.0	0.0903866775077	28777.0	32754080.0	0.0878577569573	12357.0	13799107.0
Organismal Systems	Excretory System	Proximal tubule bicarbonate reclamation	3.83600795103e-06	3.83600795103e-06	0.224912057191		0.0328316519834	0.00792696455788	0.0346503067671	0.00745425872463	0.0218536106767	0.00598379315479	0.0227786093033	0.00424844834608	0.0326679537536	0.0111869151517	0.0232124380023	0.00876165140524	0.025416248117	0.0111258344951	0.0365790120449	0.0138610378953	0.0353542312613	0.02219427885	0.0205303493966	0.0144309032116	4870.0	12695367.0	0.0383604507062	3594.0	8158848.0	0.0440503365181	6342.0	13065077.0	0.04854161977	4851.0	16371527.0	0.0296307119061	10313.0	31632623.0	0.0326024180796	6263.0	20476469.0	0.0305863281409	8768.0	32754080.0	0.0267691841749	4065.0	13799107.0
Organismal Systems	Endocrine System	Melanogenesis	8.23320768115e-05	8.23320768115e-05	0.188838769939		1.6426344679e-05	2.32340806261e-05	1.94726495056e-05	5.32882859053e-05	1.35429427279e-05	2.02216227828e-05	1.91477310986e-05	2.96424097443e-05	0.0	0.0	0.0	0.0	0.0	0.0	0.0	0.0	0.0	0.0	7.89680186957e-05	0.000117400403143	8.0	12695367.0	6.30151140963e-05	0.0	8158848.0	0.0	0.0	13065077.0	0.0	7.0	16371527.0	4.27571600377e-05	12.0	31632623.0	3.79355199219e-05	7.0	20476469.0	3.41855815082e-05	0.0	32754080.0	0.0	0.0	13799107.0
Organismal Systems	Environmental Adaptation	Plant-pathogen interaction	0.000170260836409	0.000170260836409	0.179807135246		0.121676709029	0.00786678486189	0.121871490578	0.0113940859928	0.146282387263	0.0103126782793	0.141222871206	0.0113112706972	0.122417979862	0.0226731164443	0.117623763702	0.0147431362297	0.132288634516	0.0107589787057	0.123121050999	0.030406702014	0.143687934262	0.0503677794015	0.125862836603	0.0225500251249	15173.0	12695367.0	0.119516040773	9595.0	8158848.0	0.117602387004	15145.0	13065077.0	0.115919714824	20595.0	16371527.0	0.125797672997	38983.0	31632623.0	0.12323669776	25545.0	20476469.0	0.124752954232	42279.0	32754080.0	0.129080102387	17498.0	13799107.0
Organismal Systems	Immune System	Antigen processing and presentation	0.000392516543065	0.000392516543065	0.169149159031		0.0216533780555	0.00547823762544	0.0226033465382	0.00684099286088	0.0305699366582	0.00406524856359	0.0287348371023	0.00478804041908	0.0213340982231	0.0119999675155	0.0160958515592	0.00855857054729	0.0251038386687	0.00647471787586	0.0218111588128	0.0129658393492	0.0275057447481	0.016644886946	0.0202220331269	0.0103869881862	2512.0	12695367.0	0.0197867458263	1641.0	8158848.0	0.0201131336189	3375.0	13065077.0	0.0258322243336	3766.0	16371527.0	0.0230033521003	6423.0	31632623.0	0.0203049870382	4477.0	20476469.0	0.0218641212018	7709.0	32754080.0	0.0235359991793	3187.0	13799107.0
Organismal Systems	Endocrine System	Progesterone-mediated oocyte maturation	0.000392516543065	0.000392516543065	0.169149159031		0.0216533780555	0.00547823762544	0.0226033465382	0.00684099286088	0.0305699366582	0.00406524856359	0.0287348371023	0.00478804041908	0.0213340982231	0.0119999675155	0.0160958515592	0.00855857054729	0.0251038386687	0.00647471787586	0.0218111588128	0.0129658393492	0.0275057447481	0.016644886946	0.0202220331269	0.0103869881862	2512.0	12695367.0	0.0197867458263	1641.0	8158848.0	0.0201131336189	3375.0	13065077.0	0.0258322243336	3766.0	16371527.0	0.0230033521003	6423.0	31632623.0	0.0203049870382	4477.0	20476469.0	0.0218641212018	7709.0	32754080.0	0.0235359991793	3187.0	13799107.0
Organismal Systems	Digestive System	Bile secretion	0.000771029142624	0.000771029142624	0.160293748658		0.00247719661946	0.00151435417546	0.00227922870573	0.000953264130425	0.0014375948175	0.000852257516168	0.00137281307238	0.000807380979552	0.00353971431975	0.00328842916322	0.00127077858763	0.00121094276033	0.00189483791314	0.00155639615523	0.00257854886002	0.00326397081913	0.000830842541934	0.0010574371974	0.000404452767802	0.000449149777085	377.0	12695367.0	0.00296958725179	682.0	8158848.0	0.00835902323465	188.0	13065077.0	0.00143895057029	324.0	16371527.0	0.00197904569317	886.0	31632623.0	0.00280090588757	403.0	20476469.0	0.00196811276397	503.0	32754080.0	0.00153568654653	351.0	13799107.0
Organismal Systems	Digestive System	Protein digestion and absorption	0.00114291103988	0.00114291103988	0.155021092476		0.00606347130669	0.00375081581458	0.00727285590114	0.00471093242653	0.00928695256487	0.00365912380126	0.00676976508279	0.0030615655789	0.0157203184005	0.015394084687	0.00543019442065	0.00550572137663	0.00940044908805	0.00669574869453	0.00840782871142	0.00837233694304	0.00512878033754	0.00421422471994	0.00440717052682	0.00148839051579	986.0	12695367.0	0.00776661281237	573.0	8158848.0	0.00702305031299	1370.0	13065077.0	0.0104859695814	587.0	16371527.0	0.00358549327744	1422.0	31632623.0	0.00449535911075	907.0	20476469.0	0.00442947463256	1022.0	32754080.0	0.00312022196929	430.0	13799107.0
Organismal Systems	Endocrine System	Insulin signaling pathway	0.00151502566972	0.00151502566972	0.151191478937		0.0561364171799	0.00752426944773	0.0567689133276	0.00601548484967	0.0682536107643	0.00610846866108	0.0636757044807	0.00589044683914	0.0590975328061	0.0172639194137	0.0468811408983	0.0151491314981	0.0581417983052	0.00545799514371	0.0499517072031	0.0202000469013	0.0545727333634	0.0322012382411	0.0463538719817	0.0180392680336	7541.0	12695367.0	0.0593996219251	5506.0	8158848.0	0.0674850174927	7942.0	13065077.0	0.0607880076023	8627.0	16371527.0	0.0526951456636	16656.0	31632623.0	0.0526545016517	10796.0	20476469.0	0.0527239339947	17181.0	32754080.0	0.0524545339084	7445.0	13799107.0
Organismal Systems	Immune System	NOD-like receptor signaling pathway	0.00266707046212	0.00266707046212	0.143359727214		0.0247456281938	0.00523120088537	0.0255122646928	0.00699634681257	0.0314730301485	0.00407897642624	0.0294002163952	0.00486981997654	0.0274487555921	0.0109021411387	0.0213514593878	0.00877875814912	0.0272973581725	0.00517021013803	0.0327854776447	0.00971362827139	0.0294602671963	0.0164061615618	0.021845994911	0.0116844018827	2789.0	12695367.0	0.0219686441518	2067.0	8158848.0	0.0253344589824	3775.0	13065077.0	0.0288938212917	4148.0	16371527.0	0.0253366714052	7263.0	31632623.0	0.0229604734328	5006.0	20476469.0	0.0244475744329	8453.0	32754080.0	0.0258074719241	3490.0	13799107.0
Organismal Systems	Digestive System	Pancreatic secretion	0.0146614747891	0.0146614747891	0.118299776553		5.14754835513e-06	1.14355241212e-05	0.0	0.0	0.0	0.0	1.3807075892e-06	5.16621330503e-06	0.0	0.0	0.0	0.0	0.0	0.0	0.0	0.0	0.0	0.0	0.0	0.0	0.0	12695367.0	0.0	0.0	8158848.0	0.0	0.0	13065077.0	0.0	2.0	16371527.0	1.22163314393e-05	3.0	31632623.0	9.48387998049e-06	2.0	20476469.0	9.76730900235e-06	0.0	32754080.0	0.0	1.0	13799107.0
Poorly Characterized	Function unknown	Function unknown_Unclassified	0.00615022420674	0.00615022420674	0.131381316237		1.41620533109	0.0524165083517	1.38601704366	0.0370123992422	1.36958871988	0.0526384215379	1.38450727294	0.0583107690237	1.39492839598	0.136425499088	1.40385742401	0.115937517498	1.37556234782	0.049185649045	1.38639371286	0.0726528288924	1.46440203385	0.101207420075	1.50362511773	0.0751833286024	182249.0	12695367.0	1.43555519112	115856.0	8158848.0	1.42000439278	202539.0	13065077.0	1.55023196572	229269.0	16371527.0	1.40041304638	450665.0	31632623.0	1.42468425714	289907.0	20476469.0	1.41580562547	458706.0	32754080.0	1.40045453879	194553.0	13799107.0
Poorly Characterized	General function prediction only	General function prediction only_Unclassified	0.0449684112357	0.0449684112357	0.100148910052		3.56240004473	0.05841096468	3.57852343841	0.0487131977262	3.59984916716	0.03048635915	3.59703596523	0.0410600435523	3.61113429489	0.158311214159	3.62400914426	0.104693919367	3.60692935427	0.0578865833629	3.54237112877	0.140544114921	3.64051197562	0.152916841514	3.66955056645	0.068162800067	443887.0	12695367.0	3.49644874386	279815.0	8158848.0	3.42958956951	483773.0	13065077.0	3.70279486298	583297.0	16371527.0	3.56287473978	1116019.0	31632623.0	3.52806341731	725311.0	20476469.0	3.5421683299	1173618.0	32754080.0	3.58312002657	490672.0	13799107.0
[truncated: 487 more columns]
