# Supplementary material for: Dysbiosis of skin microbiome and gut microbiome in melanoma progression
Source: BMC Microbiol. 2022 Feb 25;22:63. doi: 10.1186/s12866-022-02458-5 (PMC8881828; doi:10.1186/s12866-022-02458-5)
Supplement: Supplementary file 27 — Additional file 27. Predicted functional KEGGpathways at levels 1, 2 and 3 in the faecal microbiota of different animalmodels (white, crossbred, MeLiM piglets) at different disease stat (control,melanoma regression and melanoma regression) [file 12866_2022_2458_MOESM27_ESM.xlsx]

## Sheet: Table S7
Level_1	Level_2	Level_3	p-values	p-values (corrected)	Effect size	Note	MeLiM_progression: mean rel. freq. (%)	MeLiM_progression: std. dev. (%)	MeLiM_regression: mean rel. freq. (%)	MeLiM_regression: std. dev. (%)	crossbred_regression: mean rel. freq. (%)	crossbred_regression: std. dev. (%)	white_control: mean rel. freq. (%)	white_control: std. dev. (%)	107	107: parent seq. count	107: rel. freq. (%)	108	108: parent seq. count	108: rel. freq. (%)	109	109: parent seq. count	109: rel. freq. (%)	111	111: parent seq. count	111: rel. freq. (%)	128	128: parent seq. count	128: rel. freq. (%)	129	129: parent seq. count	129: rel. freq. (%)	130	130: parent seq. count	130: rel. freq. (%)	132	132: parent seq. count	132: rel. freq. (%)	149	149: parent seq. count	149: rel. freq. (%)	150	150: parent seq. count	150: rel. freq. (%)	152	152: parent seq. count	152: rel. freq. (%)	249	249: parent seq. count
Cellular Processes	Cell Growth and Death	Cell cycle - Caulobacter	0.000285032150002	0.000285032150002	0.2141285673		0.5046287368	0.0471719439805	0.496753634901	0.0701482115797	0.550669717277	0.0168625355346	0.545792488037	0.0204746793921	25547.0	5091572.0	0.501750736315	32407.0	5497460.0	0.589490419212	18939.0	4087661.0	0.46332120007	12785.0	2727815.0	0.46869014211	19469.0	4117476.0	0.472838214479	19546.0	3874511.0	0.504476564914	20436.0	4200964.0	0.486459774471	86061.0	15431205.0	0.557707580192	65374.0	11197549.0	0.583824192241	10541.0	2013612.0	0.523487146481	23215.0	4444536.0	0.522326740069	9897.0	2004094.0
Cellular Processes	Cell Motility	Cytoskeleton proteins	0.000872221387911	0.000872221387911	0.190167791327		0.313458579276	0.0732024529876	0.334410616354	0.0802068563679	0.38384806638	0.0447460811999	0.384919179707	0.0393436588743	18403.0	5091572.0	0.361440435292	21689.0	5497460.0	0.39452765459	13826.0	4087661.0	0.338237441901	6870.0	2727815.0	0.25184992384	7165.0	4117476.0	0.174014371911	10612.0	3874511.0	0.273892627999	15160.0	4200964.0	0.360869552798	45219.0	15431205.0	0.293036091478	44724.0	11197549.0	0.399408834916	3677.0	2013612.0	0.182607175563	17114.0	4444536.0	0.385057067824	6941.0	2004094.0
Cellular Processes	Cell Motility	Bacterial chemotaxis	0.00392797738875	0.00392797738875	0.15646371559		0.46518708764	0.12142578569	0.483631245891	0.123238245746	0.572936415921	0.11836285535	0.579596237939	0.112034113112	27200.0	5091572.0	0.534216151711	29960.0	5497460.0	0.544978953917	23708.0	4087661.0	0.579989387574	10169.0	2727815.0	0.372789210412	10692.0	4117476.0	0.259673644728	16808.0	3874511.0	0.43380958268	22546.0	4200964.0	0.536686341516	92895.0	15431205.0	0.601994465111	48044.0	11197549.0	0.4290581805	2898.0	2013612.0	0.143920477232	25004.0	4444536.0	0.562578410885	10960.0	2004094.0
Cellular Processes and Signaling	Other transporters	Other transporters_Unclassified	1.12821482526e-06	1.12821482526e-06	0.321286750423		0.26232521989	0.0256991281436	0.259030134654	0.0209017316754	0.236204139348	0.0100070614958	0.236352403173	0.0100374770268	14215.0	5091572.0	0.279186860168	12683.0	5497460.0	0.230706544477	11689.0	4087661.0	0.285958155532	6386.0	2727815.0	0.234106785101	12078.0	4117476.0	0.293335043119	9425.0	3874511.0	0.243256503853	12520.0	4200964.0	0.298026833841	38947.0	15431205.0	0.252391177487	25881.0	11197549.0	0.231130937672	4461.0	2013612.0	0.221542183896	11526.0	4444536.0	0.259329657809	5885.0	2004094.0
Cellular Processes and Signaling	Other ion-coupled transporters	Other ion-coupled transporters_Unclassified	2.96802878007e-05	2.96802878007e-05	0.260085561569		1.35817786561	0.111179501254	1.39140634475	0.19719228418	1.24091254525	0.0855836819286	1.22341311171	0.061167303355	65004.0	5091572.0	1.27669804139	68868.0	5497460.0	1.25272398526	57611.0	4087661.0	1.40938791157	41160.0	2727815.0	1.50889998039	64188.0	4117476.0	1.5589161904	51359.0	3874511.0	1.32556082561	56214.0	4200964.0	1.3381214407	205365.0	15431205.0	1.33084227706	141097.0	11197549.0	1.26007039576	26545.0	2013612.0	1.31827780128	55913.0	4444536.0	1.25801658486	25984.0	2004094.0
Cellular Processes and Signaling	Inorganic ion transport and metabolism	Inorganic ion transport and metabolism_Unclassified	8.86436337565e-05	8.86436337565e-05	0.238255324952		0.223345529094	0.0535783649176	0.225785869304	0.0857938795102	0.161041219944	0.0305748056078	0.161382778632	0.0298478323396	9781.0	5091572.0	0.192101771319	8907.0	5497460.0	0.162020278456	9925.0	4087661.0	0.242803892006	7650.0	2727815.0	0.280444238337	13358.0	4117476.0	0.324422048847	8856.0	3874511.0	0.228570779642	8782.0	4200964.0	0.209047256772	23626.0	15431205.0	0.153105347249	16510.0	11197549.0	0.147442980602	4671.0	2013612.0	0.231971203986	7658.0	4444536.0	0.17230145059	4465.0	2004094.0
Cellular Processes and Signaling	Electron transfer carriers	Electron transfer carriers_Unclassified	0.000610777485649	0.000610777485649	0.197896531998		0.0363724991226	0.0194378982285	0.0367584269787	0.0306749601982	0.0173186218996	0.0114492769202	0.0164936539698	0.00836249112121	1440.0	5091572.0	0.0282820315612	619.0	5497460.0	0.0112597454097	1458.0	4087661.0	0.0356683198533	866.0	2727815.0	0.0317470209673	2705.0	4117476.0	0.0656955863252	1026.0	3874511.0	0.026480761056	1419.0	4200964.0	0.0337779614393	5696.0	15431205.0	0.036912217808	1259.0	11197549.0	0.0112435319551	1698.0	2013612.0	0.0843260767218	914.0	4444536.0	0.0205645763697	743.0	2004094.0
Cellular Processes and Signaling	Cell division	Cell division_Unclassified	0.013831128234	0.013831128234	0.126786166646		0.0748475887326	0.00896892831135	0.0814088739248	0.00799128596512	0.0759172668451	0.00644868459421	0.0751874875867	0.00655656434747	4089.0	5091572.0	0.0803091854539	4426.0	5497460.0	0.0805099082122	3026.0	4087661.0	0.07402766521	1885.0	2727815.0	0.0691029267014	3682.0	4117476.0	0.0894237149166	2902.0	3874511.0	0.074899774449	3249.0	4200964.0	0.0773393916254	8994.0	15431205.0	0.0582844956048	9757.0	11197549.0	0.0871351400204	1229.0	2013612.0	0.0610345985225	3609.0	4444536.0	0.081200827263	1676.0	2004094.0
Cellular Processes and Signaling	Signal transduction mechanisms	Signal transduction mechanisms_Unclassified	0.0147749388693	0.0147749388693	0.12518742737		0.453794746356	0.0288609618357	0.472071957689	0.0413774742014	0.447436262712	0.0245078316255	0.442848446424	0.0283623959151	24242.0	5091572.0	0.476120145213	23277.0	5497460.0	0.423413721973	19129.0	4087661.0	0.46796933503	10821.0	2727815.0	0.396691124581	20371.0	4117476.0	0.494744838828	17411.0	3874511.0	0.449372836985	21040.0	4200964.0	0.500837426838	67170.0	15431205.0	0.435286810071	45575.0	11197549.0	0.407008712353	8979.0	2013612.0	0.445915101817	20414.0	4444536.0	0.459305538306	9552.0	2004094.0
Environmental Information Processing	Membrane Transport	Phosphotransferase system (PTS)	1.49039777313e-06	1.49039777313e-06	0.316297144352		0.70509665056	0.223801464961	0.681367770499	0.268427576997	0.439667718051	0.095265343916	0.432905429307	0.0894620648487	38856.0	5091572.0	0.763143484959	19332.0	5497460.0	0.351653308983	22868.0	4087661.0	0.559439738276	15442.0	2727815.0	0.566094108288	36691.0	4117476.0	0.89110416187	27395.0	3874511.0	0.707056967963	44146.0	4200964.0	1.05085404207	120427.0	15431205.0	0.780412158351	33766.0	11197549.0	0.301548133435	20406.0	2013612.0	1.01340278067	24414.0	4444536.0	0.549303684344	15896.0	2004094.0
Environmental Information Processing	Signaling Molecules and Interaction	Bacterial toxins	4.23696264258e-05	4.23696264258e-05	0.253062595744		0.127396617551	0.024915900559	0.124712084483	0.0166639584378	0.107548787461	0.0134902580872	0.106695700388	0.0101750030779	6933.0	5091572.0	0.136166197787	5267.0	5497460.0	0.0958078821856	5743.0	4087661.0	0.140495995142	3412.0	2727815.0	0.125081796236	4476.0	4117476.0	0.108707373158	4263.0	3874511.0	0.110026787897	6500.0	4200964.0	0.154726391371	14745.0	15431205.0	0.0955531340553	11247.0	11197549.0	0.10044162343	3905.0	2013612.0	0.19393011166	5388.0	4444536.0	0.121227502713	2946.0	2004094.0
Environmental Information Processing	Membrane Transport	ABC transporters	0.00536558128951	0.00536558128951	0.149246699868		3.48590914862	0.464532794467	3.39672088703	0.336430326845	3.18336941258	0.211949674218	3.17319367751	0.21315862109	169578.0	5091572.0	3.33056274172	149629.0	5497460.0	2.72178424218	131434.0	4087661.0	3.2153840546	87148.0	2727815.0	3.19479143564	146853.0	4117476.0	3.56657816585	123147.0	3874511.0	3.17838818886	152892.0	4200964.0	3.63945037377	699648.0	15431205.0	4.53398163008	311387.0	11197549.0	2.78084963058	78461.0	2013612.0	3.89653021535	156872.0	4444536.0	3.52954729133	68349.0	2004094.0
Environmental Information Processing	Signal Transduction	Phosphatidylinositol signaling system	0.0188225280983	0.0188225280983	0.11928371125		0.0879842480566	0.0173257652082	0.085204934067	0.0089528412326	0.0782967506188	0.0104740710903	0.0782140050294	0.00897475423637	4154.0	5091572.0	0.0815858049341	4164.0	5497460.0	0.0757440708982	3468.0	4087661.0	0.0848406949598	3044.0	2727815.0	0.111591145294	4458.0	4117476.0	0.10827021214	3816.0	3874511.0	0.0984898481383	3166.0	4200964.0	0.0753636546278	10030.0	15431205.0	0.0649981644337	8749.0	11197549.0	0.0781331700357	2680.0	2013612.0	0.133094161139	3282.0	4444536.0	0.0738434788243	1744.0	2004094.0
Environmental Information Processing	Membrane Transport	Transporters	0.0249994385296	0.0249994385296	0.112281087168		6.85039919209	0.836455728272	6.68916085119	0.565431744558	6.31587333196	0.546766468051	6.3611886229	0.450466498484	351956.0	5091572.0	6.91252131955	297997.0	5497460.0	5.4206306185	269016.0	4087661.0	6.58117197096	159135.0	2727815.0	5.83379004808	267477.0	4117476.0	6.49613986821	239870.0	3874511.0	6.19097480947	312217.0	4200964.0	7.43203226688	1294719.0	15431205.0	8.39026505059	627612.0	11197549.0	5.60490514487	149660.0	2013612.0	7.43241498362	314846.0	4444536.0	7.08388907189	137419.0	2004094.0
Genetic Information Processing	Translation	Aminoacyl-tRNA biosynthesis	6.92933736184e-06	6.92933736184e-06	0.288030644135		1.16481350238	0.113378268935	1.15119148719	0.141348145573	1.2931171453	0.0726250001616	1.27601518841	0.0370414692917	57231.0	5091572.0	1.12403399186	73142.0	5497460.0	1.33046898022	42573.0	4087661.0	1.0415002614	32768.0	2727815.0	1.2012544839	46407.0	4117476.0	1.12707396473	47522.0	3874511.0	1.22652897359	46777.0	4200964.0	1.11348252449	194207.0	15431205.0	1.25853424927	143488.0	11197549.0	1.2814232829	27102.0	2013612.0	1.34593953552	53528.0	4444536.0	1.20435519028	22001.0	2004094.0
Genetic Information Processing	Transcription	Transcription factors	8.92640559093e-06	8.92640559093e-06	0.283250973991		1.75301437596	0.192742683011	1.79774699237	0.207900394663	1.59187171131	0.10073921098	1.57894188883	0.105018870642	95775.0	5091572.0	1.88104970331	80658.0	5497460.0	1.46718666439	76303.0	4087661.0	1.86666653619	40260.0	2727815.0	1.47590654058	72357.0	4117476.0	1.75731443243	62000.0	3874511.0	1.60020193516	85955.0	4200964.0	2.04607799543	282086.0	15431205.0	1.82802315179	166004.0	11197549.0	1.48250300133	31332.0	2013612.0	1.55600979732	79159.0	4444536.0	1.78104081056	38277.0	2004094.0
Genetic Information Processing	Translation	Translation factors	9.4415826064e-06	9.4415826064e-06	0.28218721779		0.522564604552	0.0518421057667	0.517039166537	0.0616721987517	0.576945369591	0.0253845700112	0.5717159558	0.0189013884725	25997.0	5091572.0	0.510588871178	33732.0	5497460.0	0.613592459063	20256.0	4087661.0	0.495540114506	13368.0	2727815.0	0.490062559228	22047.0	4117476.0	0.535449386955	20781.0	3874511.0	0.536351555074	20626.0	4200964.0	0.490982545911	83255.0	15431205.0	0.539523647052	67929.0	11197549.0	0.606641685605	11458.0	2013612.0	0.569027200871	23850.0	4444536.0	0.536613945753	9981.0	2004094.0
Genetic Information Processing	Folding, Sorting and Degradation	Protein export	1.37811844231e-05	1.37811844231e-05	0.274971822279		0.613059450635	0.0544200035287	0.583122300847	0.0479175282978	0.641708021819	0.0327299544023	0.639093784119	0.0254466260593	29358.0	5091572.0	0.576599918453	36452.0	5497460.0	0.663069854078	22265.0	4087661.0	0.544688025744	17815.0	2727815.0	0.653086811239	26320.0	4117476.0	0.639226555297	25305.0	3874511.0	0.653114676923	22819.0	4200964.0	0.543184849953	101164.0	15431205.0	0.655580688611	73584.0	11197549.0	0.657143808882	14506.0	2013612.0	0.720396978167	26249.0	4444536.0	0.590590333839	11295.0	2004094.0
Genetic Information Processing	Replication and Repair	Chromosome	1.47349162888e-05	1.47349162888e-05	0.273686774415		1.49058172723	0.141419051986	1.54231634798	0.150341936229	1.66570804535	0.0943730630734	1.66084304666	0.0708265909366	77432.0	5091572.0	1.520787686	98356.0	5497460.0	1.78911715592	60782.0	4087661.0	1.48696283767	37245.0	2727815.0	1.36537851724	57525.0	4117476.0	1.39709375355	58489.0	3874511.0	1.50958404815	61800.0	4200964.0	1.47109092104	203652.0	15431205.0	1.31974139414	197859.0	11197549.0	1.7669849	27834.0	2013612.0	1.38229211983	71108.0	4444536.0	1.59989704212	30024.0	2004094.0
Genetic Information Processing	Translation	Ribosome	2.84507776573e-05	2.84507776573e-05	0.260915345776		2.35267810622	0.259578164304	2.30852912606	0.30163114028	2.60800688207	0.148853875884	2.56530228499	0.0899284246268	115632.0	5091572.0	2.27104713436	151889.0	5497460.0	2.76289413656	87533.0	4087661.0	2.14139577622	63973.0	2727815.0	2.34521036067	96946.0	4117476.0	2.35450066983	94662.0	3874511.0	2.44319863849	92934.0	4200964.0	2.21220653164	383538.0	15431205.0	2.48547018849	302864.0	11197549.0	2.70473475937	55543.0	2013612.0	2.75837648961	106656.0	4444536.0	2.39971056596	44322.0	2004094.0
Genetic Information Processing	Replication and Repair	Nucleotide excision repair	3.80015468672e-05	3.80015468672e-05	0.255217297574		0.389948963387	0.0335190216168	0.388080634181	0.0523007115433	0.430866398885	0.0117525002621	0.426185016437	0.0107773145242	19784.0	5091572.0	0.388563689171	24827.0	5497460.0	0.451608561045	14817.0	4087661.0	0.3624811353	11004.0	2727815.0	0.403399790675	15130.0	4117476.0	0.367458122403	15531.0	3874511.0	0.400850584758	16279.0	4200964.0	0.387506296174	61158.0	15431205.0	0.396326793663	48805.0	11197549.0	0.435854310617	8243.0	2013612.0	0.409363869504	18038.0	4444536.0	0.405846639559	7588.0	2004094.0
Genetic Information Processing	Folding, Sorting and Degradation	Sulfur relay system	5.97682107127e-05	5.97682107127e-05	0.246202757904		0.299061543363	0.0481167489451	0.29752509843	0.054329686068	0.251199243148	0.0384458126299	0.247212712979	0.0313464366748	14294.0	5091572.0	0.280738443844	12450.0	5497460.0	0.226468223507	11058.0	4087661.0	0.27052145469	10234.0	2727815.0	0.375172069953	16362.0	4117476.0	0.397379365417	12356.0	3874511.0	0.318904759852	13255.0	4200964.0	0.315522818096	46335.0	15431205.0	0.300268190333	23404.0	11197549.0	0.209010025319	6653.0	2013612.0	0.330401288828	11847.0	4444536.0	0.266552009029	5992.0	2004094.0
Genetic Information Processing	Transcription related proteins	Transcription related proteins_Unclassified	6.16229958196e-05	6.16229958196e-05	0.245589942009		0.0116820511772	0.00710415978307	0.0174649272779	0.0162245722583	0.0059950768428	0.00571275977865	0.00428943123926	0.00302535687651	621.0	5091572.0	0.0121966261108	116.0	5497460.0	0.00211006537565	761.0	4087661.0	0.0186170037095	256.0	2727815.0	0.00938480065547	992.0	4117476.0	0.0240924294398	366.0	3874511.0	0.00944635335917	745.0	4200964.0	0.0177340248572	528.0	15431205.0	0.0034216381676	164.0	11197549.0	0.00146460622767	31.0	2013612.0	0.00153952201318	373.0	4444536.0	0.00839232711806	356.0	2004094.0
Genetic Information Processing	Replication and Repair	Mismatch repair	6.40841555727e-05	6.40841555727e-05	0.244803829724		0.821311468589	0.0662769161855	0.813792813747	0.0891518479835	0.895452408376	0.0285595153879	0.879032155373	0.0251975215541	42163.0	5091572.0	0.828093956051	51468.0	5497460.0	0.936214178912	32397.0	4087661.0	0.792555938469	20864.0	2727815.0	0.764861253421	32224.0	4117476.0	0.782615369221	31939.0	3874511.0	0.824336283985	34944.0	4200964.0	0.831809080011	129198.0	15431205.0	0.83725153026	101979.0	11197549.0	0.910726088361	17440.0	2013612.0	0.866105287414	37308.0	4444536.0	0.839412708098	16338.0	2004094.0
Genetic Information Processing	Folding, Sorting and Degradation	RNA degradation	6.60194253163e-05	6.60194253163e-05	0.244205985541		0.459266853199	0.0278324271321	0.452266459599	0.0323493973759	0.482231042178	0.019426074453	0.48168708669	0.0131349485001	22973.0	5091572.0	0.451196604899	26952.0	5497460.0	0.4902627759	18306.0	4087661.0	0.447835571492	12492.0	2727815.0	0.457948944485	19890.0	4117476.0	0.483062924957	18472.0	3874511.0	0.476756937843	17896.0	4200964.0	0.425997461535	70622.0	15431205.0	0.457657065667	55555.0	11197549.0	0.496135359622	9629.0	2013612.0	0.478195402093	20384.0	4444536.0	0.458630552211	8914.0	2004094.0
Genetic Information Processing	Replication and Repair	Homologous recombination	6.75882168166e-05	6.75882168166e-05	0.243733695311		0.941545286823	0.0904967637095	0.92177859312	0.105684536556	1.03044262863	0.0637588571908	1.0074195264	0.0325637328127	46888.0	5091572.0	0.920894372111	59509.0	5497460.0	1.08248172793	35834.0	4087661.0	0.876638253515	24643.0	2727815.0	0.903397041222	39972.0	4117476.0	0.970788900773	37943.0	3874511.0	0.979297774609	38107.0	4200964.0	0.907101322458	153719.0	15431205.0	0.996156813418	118707.0	11197549.0	1.06011592358	21361.0	2013612.0	1.06082999108	42177.0	4444536.0	0.948962951363	18066.0	2004094.0
Genetic Information Processing	Replication and Repair	DNA replication proteins	7.45779831119e-05	7.45779831119e-05	0.241750902049		1.20490713192	0.107980071452	1.19315373628	0.14671318839	1.3226439126	0.0496702189281	1.30384603004	0.0490124731548	61308.0	5091572.0	1.20410749372	76707.0	5497460.0	1.39531711008	48236.0	4087661.0	1.18003914708	29808.0	2727815.0	1.09274272632	47496.0	4117476.0	1.15352220632	46718.0	3874511.0	1.20577796785	48950.0	4200964.0	1.16520874733	186765.0	15431205.0	1.21030729616	156305.0	11197549.0	1.3958858318	25618.0	2013612.0	1.27224112689	55350.0	4444536.0	1.2453493458	23702.0	2004094.0
Genetic Information Processing	Folding, Sorting and Degradation	Ubiquitin system	0.000138639903118	0.000138639903118	0.22912000478		0.0117893428429	0.0101736312759	0.00784407883805	0.00817681687194	0.00178034320088	0.00293729007488	0.0024981988901	0.00441720164345	246.0	5091572.0	0.00483151372503	98.0	5497460.0	0.00178264143805	462.0	4087661.0	0.011302307114	741.0	2727815.0	0.0271645987723	1115.0	4117476.0	0.0270796963965	584.0	3874511.0	0.0150728698409	190.0	4200964.0	0.00452277144008	1308.0	15431205.0	0.00847633091518	24.0	11197549.0	0.000214332618683	692.0	2013612.0	0.0343661042942	51.0	4444536.0	0.00114747636199	123.0	2004094.0
Genetic Information Processing	Folding, Sorting and Degradation	Protein processing in endoplasmic reticulum	0.000245313418047	0.000245313418047	0.217278141718		0.0560772290555	0.0158745213006	0.0607252171838	0.0138990070634	0.0703355600045	0.009818279628	0.0708360438238	0.0060357165535	3130.0	5091572.0	0.0614741380462	4483.0	5497460.0	0.0815467506812	2533.0	4087661.0	0.0619669781814	1447.0	2727815.0	0.0530461193299	1758.0	4117476.0	0.0426960594306	2067.0	3874511.0	0.0533486677416	2255.0	4200964.0	0.0536781557757	5256.0	15431205.0	0.0340608526683	9722.0	11197549.0	0.0868225716181	530.0	2013612.0	0.0263208602253	2830.0	4444536.0	0.063673688322	1318.0	2004094.0
Genetic Information Processing	Replication and Repair	DNA repair and recombination proteins	0.000312631575443	0.000312631575443	0.212181283831		2.80812277315	0.200579130249	2.77257077991	0.242478373176	2.9909285248	0.106499007588	2.94814510187	0.0833128019225	138477.0	5091572.0	2.7197297809	171777.0	5497460.0	3.12466120718	109013.0	4087661.0	2.66687966541	73759.0	2727815.0	2.70395902948	116705.0	4117476.0	2.83438203404	111822.0	3874511.0	2.8860932386	113970.0	4200964.0	2.71294874224	453132.0	15431205.0	2.93646542833	344878.0	11197549.0	3.07994186942	63029.0	2013612.0	3.13014622479	124844.0	4444536.0	2.808932136	53801.0	2004094.0
Genetic Information Processing	Translation	Ribosome Biogenesis	0.000365229559745	0.000365229559745	0.208891996392		1.40408958009	0.122990424593	1.40966772054	0.0943755860929	1.49560454106	0.0328209050481	1.48587596285	0.0415354774071	68178.0	5091572.0	1.33903635262	84485.0	5497460.0	1.53680063156	53224.0	4087661.0	1.30206492172	36317.0	2727815.0	1.33135861486	64084.0	4117476.0	1.55639037119	57269.0	3874511.0	1.47809620362	55545.0	4200964.0	1.32219652442	212813.0	15431205.0	1.37910811243	170879.0	11197549.0	1.5260393145	33497.0	2013612.0	1.66352802824	64175.0	4444536.0	1.4439077555	26565.0	2004094.0
Genetic Information Processing	Replication and Repair	DNA replication	0.000589181357701	0.000589181357701	0.198672324881		0.669940305878	0.0587705801625	0.653565045598	0.0736636167773	0.719412612305	0.0410003455988	0.706356920814	0.024593356687	33583.0	5091572.0	0.659580184666	41280.0	5497460.0	0.75089223023	25698.0	4087661.0	0.628672485316	18223.0	2727815.0	0.668043837284	26932.0	4117476.0	0.654090029912	26729.0	3874511.0	0.689867702015	27498.0	4200964.0	0.65456404768	104955.0	15431205.0	0.680147791439	82931.0	11197549.0	0.740617433333	15489.0	2013612.0	0.769214724584	29551.0	4444536.0	0.664883803394	13065.0	2004094.0
Genetic Information Processing	Translation proteins	Translation proteins_Unclassified	0.000675164075233	0.000675164075233	0.19573181335		0.912709253232	0.0575390087239	0.91363871647	0.0502578097169	0.95788464244	0.018392481167	0.95045411305	0.0223963330761	46486.0	5091572.0	0.912998971634	54933.0	5497460.0	0.9992432869	35299.0	4087661.0	0.863550084021	23565.0	2727815.0	0.863878232211	39732.0	4117476.0	0.964960087199	35970.0	3874511.0	0.928375219479	38394.0	4200964.0	0.913933087739	139906.0	15431205.0	0.906643389159	112093.0	11197549.0	1.00104942608	19516.0	2013612.0	0.969203600296	41599.0	4444536.0	0.935958219261	17917.0	2004094.0
Genetic Information Processing	Folding, Sorting and Degradation	Proteasome	0.00197470017985	0.00197470017985	0.172087848084		0.0429461846333	0.00464369169672	0.0423204950286	0.00575169583278	0.0449712346778	0.00487478160961	0.0470048996847	0.00275549525407	2022.0	5091572.0	0.0397126859838	2713.0	5497460.0	0.0493500634839	1582.0	4087661.0	0.0387018395116	1239.0	2727815.0	0.0454209687974	1882.0	4117476.0	0.0457076131106	1499.0	3874511.0	0.0386887532388	1633.0	4200964.0	0.0388720303245	5248.0	15431205.0	0.0340090096658	5648.0	11197549.0	0.0504396095967	992.0	2013612.0	0.0492647044217	1999.0	4444536.0	0.0449765734826	802.0	2004094.0
Genetic Information Processing	Restriction enzyme	Restriction enzyme_Unclassified	0.00571597168809	0.00571597168809	0.147772396868		0.176708155413	0.0321087393243	0.178381883117	0.0275375340319	0.193581778461	0.0261268603967	0.199428168902	0.0147270720731	9734.0	5091572.0	0.191178677234	11725.0	5497460.0	0.213280314909	8156.0	4087661.0	0.199527309138	4829.0	2727815.0	0.177028134239	6876.0	4117476.0	0.166995508899	8146.0	3874511.0	0.210245886513	7349.0	4200964.0	0.17493603849	16895.0	15431205.0	0.109485940988	22934.0	11197549.0	0.204812678203	3653.0	2013612.0	0.181415287553	7817.0	4444536.0	0.175878876895	4154.0	2004094.0
Genetic Information Processing	Transcription	RNA polymerase	0.0264456684582	0.0264456684582	0.110882353438		0.164601680873	0.0176466997439	0.157868010161	0.0182394584701	0.170765102954	0.0112716448712	0.168872389848	0.00914394330317	7972.0	5091572.0	0.156572469171	9988.0	5497460.0	0.181683904931	6174.0	4087661.0	0.151039922342	4667.0	2727815.0	0.171089315075	6831.0	4117476.0	0.165902606354	6665.0	3874511.0	0.17202170803	6867.0	4200964.0	0.163462481469	26975.0	15431205.0	0.174808124187	18896.0	11197549.0	0.16875121511	4244.0	2013612.0	0.210765529804	6930.0	4444536.0	0.155921788011	3156.0	2004094.0
Genetic Information Processing	Folding, Sorting and Degradation	Chaperones and folding catalysts	0.0310368028453	0.0310368028453	0.106880096735		0.997899584514	0.0909144790603	1.01058315846	0.0733659678668	1.05603442267	0.0599636133801	1.04953136704	0.0480778463971	48925.0	5091572.0	0.960901662591	63361.0	5497460.0	1.15255045057	40160.0	4087661.0	0.9824689474	27724.0	2727815.0	1.01634458349	46507.0	4117476.0	1.12950263705	41033.0	3874511.0	1.05904977428	38020.0	4200964.0	0.90503036922	131455.0	15431205.0	0.851877737351	126828.0	11197549.0	1.13264072343	20966.0	2013612.0	1.04121350091	44199.0	4444536.0	0.994457014186	19106.0	2004094.0
Genetic Information Processing	Replication, recombination and repair proteins	Replication, recombination and repair proteins_Unclassified	0.0370394243716	0.0370394243716	0.102422547274		0.766431441475	0.059241731997	0.815569473893	0.12877102932	0.758755977034	0.0510891935968	0.750621407267	0.0430306081742	36959.0	5091572.0	0.725885836437	41285.0	5497460.0	0.750983181324	35538.0	4087661.0	0.869396948524	20196.0	2727815.0	0.74037278921	35602.0	4117476.0	0.864655920277	28257.0	3874511.0	0.729304936804	32496.0	4200964.0	0.773536740615	105887.0	15431205.0	0.686187501235	80988.0	11197549.0	0.723265421745	17553.0	2013612.0	0.871717093462	32429.0	4444536.0	0.729637469468	16102.0	2004094.0
Human Diseases	Cancers	Pathways in cancer	7.42089119765e-06	7.42089119765e-06	0.286740629551		0.0514060303607	0.00659909720732	0.0512248505923	0.00550965401552	0.0584704335744	0.00538230975129	0.0577450746422	0.00413275785839	2292.0	5091572.0	0.0450155669015	3337.0	5497460.0	0.0607007599873	1936.0	4087661.0	0.0473620488587	1566.0	2727815.0	0.0574085852596	2705.0	4117476.0	0.0656955863252	2111.0	3874511.0	0.0544842949213	1864.0	4200964.0	0.0443707682332	8022.0	15431205.0	0.0519855707963	6649.0	11197549.0	0.0593790659009	911.0	2013612.0	0.0452420823873	2310.0	4444536.0	0.0519739293371	863.0	2004094.0
Human Diseases	Infectious Diseases	Tuberculosis	0.000157060543354	0.000157060543354	0.226549284138		0.143431598883	0.0148823868677	0.143332529155	0.0181170040177	0.157431375974	0.00471982569571	0.156702258442	0.00590397641535	7187.0	5091572.0	0.14115483391	9034.0	5497460.0	0.164330436238	5764.0	4087661.0	0.141009736375	3875.0	2727815.0	0.142055088047	5075.0	4117476.0	0.12325512037	6045.0	3874511.0	0.156019688678	5725.0	4200964.0	0.136278244708	19991.0	15431205.0	0.12954918297	18025.0	11197549.0	0.160972727157	3416.0	2013612.0	0.169645393452	6714.0	4444536.0	0.151061888125	2753.0	2004094.0
Human Diseases	Infectious Diseases	Staphylococcus aureus infection	0.00043182198711	0.00043182198711	0.205330701056		0.0302693637409	0.0217293585229	0.0346396664972	0.0193109439276	0.017993576434	0.00925891881347	0.0173000949509	0.0088149185193	1538.0	5091572.0	0.0302067809313	495.0	5497460.0	0.00900415828401	712.0	4087661.0	0.0174182741671	1207.0	2727815.0	0.0442478687154	818.0	4117476.0	0.0198665395985	1662.0	3874511.0	0.0428957357457	2463.0	4200964.0	0.0586294002996	2165.0	15431205.0	0.0140300125622	460.0	11197549.0	0.00410804185809	1782.0	2013612.0	0.0884976847575	1088.0	4444536.0	0.0244794957224	775.0	2004094.0
Human Diseases	Metabolic Diseases	Type II diabetes mellitus	0.000508432120947	0.000508432120947	0.201839397691		0.0503748060063	0.00526246147189	0.0496254285558	0.00566520686135	0.0561261632943	0.00355357499166	0.0534126059409	0.00358808036813	2369.0	5091572.0	0.0465278699781	3217.0	5497460.0	0.0585179337367	1958.0	4087661.0	0.0479002539594	1207.0	2727815.0	0.0442478687154	2273.0	4117476.0	0.0552037218918	2110.0	3874511.0	0.0544584852127	1941.0	4200964.0	0.0462036808694	7508.0	15431205.0	0.0486546578832	6698.0	11197549.0	0.0598166616641	1120.0	2013612.0	0.0556214404761	2319.0	4444536.0	0.0521764251656	916.0	2004094.0
Human Diseases	Neurodegenerative Diseases	Prion diseases	0.000747927385547	0.000747927385547	0.193513733439		0.00826984155692	0.00447125339785	0.00862671606878	0.00524479030018	0.00478775419881	0.00301690029234	0.00430175026246	0.00325943536837	260.0	5091572.0	0.00510647792077	73.0	5497460.0	0.00132788596916	267.0	4087661.0	0.00653185281265	132.0	2727815.0	0.00483903783798	667.0	4117476.0	0.0161992443915	312.0	3874511.0	0.00805262909306	334.0	4200964.0	0.00795055611045	510.0	15431205.0	0.00330499141188	522.0	11197549.0	0.00466173445635	171.0	2013612.0	0.00849220207269	388.0	4444536.0	0.0087298201657	156.0	2004094.0
Human Diseases	Infectious Diseases	Epithelial cell signaling in Helicobacter pylori infection	0.00341215725659	0.00341215725659	0.159693965231		0.0734102097745	0.0190055075922	0.0821716115398	0.0153473669779	0.0893356313021	0.0139562546796	0.0904028750943	0.0111743980155	4307.0	5091572.0	0.0845907707875	5567.0	5497460.0	0.101264947812	3280.0	4087661.0	0.0802414877359	1388.0	2727815.0	0.0508832160539	1922.0	4117476.0	0.0466790820396	2548.0	3874511.0	0.0657631375934	3395.0	4200964.0	0.0808147844161	8971.0	15431205.0	0.0581354469725	11337.0	11197549.0	0.10124537075	871.0	2013612.0	0.0432556023703	4204.0	4444536.0	0.0945880514861	1706.0	2004094.0
Human Diseases	Metabolic Diseases	Type I diabetes mellitus	0.00381215151792	0.00381215151792	0.15715190012		0.0527388564921	0.00426382613133	0.0506214768707	0.00414073573003	0.0540745791078	0.0032858775388	0.0542946348888	0.00299026720767	2501.0	5091572.0	0.0491203895378	3038.0	5497460.0	0.0552618845794	2139.0	4087661.0	0.0523282141058	1476.0	2727815.0	0.0541092412792	2302.0	4117476.0	0.0559080368653	2206.0	3874511.0	0.0569362172413	1934.0	4200964.0	0.046037052448	7780.0	15431205.0	0.0504173199695	6340.0	11197549.0	0.0566195334354	1201.0	2013612.0	0.0596440625106	2247.0	4444536.0	0.050556458537	1009.0	2004094.0
Human Diseases	Immune System Diseases	Systemic lupus erythematosus	0.00658058858626	0.00658058858626	0.144476604341		0.00045322665585	0.00073386469889	0.000137167148616	0.000294306408532	1.91784357055e-06	6.36076753012e-06	5.70655268457e-05	0.000185414078154	0.0	5091572.0	0.0	11.0	5497460.0	0.000200092406311	0.0	4087661.0	0.0	32.0	2727815.0	0.00117310008193	7.0	4117476.0	0.000170007062579	31.0	3874511.0	0.00080010096758	3.0	4200964.0	7.14121806328e-05	24.0	15431205.0	0.000155529007618	0.0	11197549.0	0.0	53.0	2013612.0	0.00263208602253	0.0	4444536.0	0.0	0.0	2004094.0
Human Diseases	Cancers	Prostate cancer	0.00862796884604	0.00862796884604	0.138087046532		0.0396087360015	0.007677264162	0.0406477857403	0.00714822592509	0.0443648063543	0.00523241054775	0.0451317410332	0.00353555299172	2075.0	5091572.0	0.0407536218677	2672.0	5497460.0	0.0486042645149	1738.0	4087661.0	0.0425182029527	882.0	2727815.0	0.0323335710083	1589.0	4117476.0	0.0385916032055	1361.0	3874511.0	0.0351270134476	1662.0	4200964.0	0.0395623480706	4716.0	15431205.0	0.0305614499969	5642.0	11197549.0	0.050386026442	428.0	2013612.0	0.0212553361819	2016.0	4444536.0	0.0453590656032	864.0	2004094.0
Human Diseases	Cancers	Bladder cancer	0.00912159881242	0.00912159881242	0.13676613428		0.00363339392784	0.00432320012032	0.00291424173237	0.00403292388372	0.000714362808161	0.00126965216678	0.000819126011696	0.00148851761422	40.0	5091572.0	0.00078561198781	14.0	5497460.0	0.000254663062578	123.0	4087661.0	0.0030090557901	183.0	2727815.0	0.00670866609356	426.0	4117476.0	0.0103461440941	183.0	3874511.0	0.00472317667959	33.0	4200964.0	0.000785533986961	293.0	15431205.0	0.001898749968	74.0	11197549.0	0.000660858907606	323.0	2013612.0	0.0160408261373	28.0	4444536.0	0.000629987022267	23.0	2004094.0
Human Diseases	Infectious Diseases	Bacterial invasion of epithelial cells	0.0204681048906	0.0204681048906	0.117225155007		0.00521270674062	0.00688925765106	0.00481918094117	0.00762925599538	0.00132137907136	0.00234961704444	0.0010004394346	0.00183028727277	79.0	5091572.0	0.00155158367593	24.0	5497460.0	0.000436565250134	256.0	4087661.0	0.00626275026231	141.0	2727815.0	0.00516897223602	500.0	4117476.0	0.0121433616128	246.0	3874511.0	0.00634918832338	61.0	4200964.0	0.00145204767287	271.0	15431205.0	0.00175618171102	27.0	11197549.0	0.000241124196018	566.0	2013612.0	0.0281086922406	15.0	4444536.0	0.000337493047643	53.0	2004094.0
Human Diseases	Infectious Diseases	Pertussis	0.0223827202647	0.0223827202647	0.11502014662		0.0313470186025	0.0217059731153	0.0389543929512	0.0462817965306	0.0177892345194	0.0160790719511	0.0155319374857	0.0106009862192	1257.0	5091572.0	0.0246878567169	459.0	5497460.0	0.00834931040881	2358.0	4087661.0	0.0576858012443	1169.0	2727815.0	0.0428548123681	3520.0	4117476.0	0.0854892657541	1204.0	3874511.0	0.0310748891925	719.0	4200964.0	0.0171151192917	1878.0	15431205.0	0.0121701448461	1691.0	11197549.0	0.0151015190914	132.0	2013612.0	0.00655538405611	816.0	4444536.0	0.0183596217918	613.0	2004094.0
Human Diseases	Infectious Diseases	Chagas disease (American trypanosomiasis)	0.0224859430592	0.0224859430592	0.114906442967		0.00396671300611	0.00377339994114	0.00389652981294	0.0045522682477	0.0013117049277	0.00128917925513	0.00171863190144	0.00191004467366	79.0	5091572.0	0.00155158367593	49.0	5497460.0	0.000891320719023	148.0	4087661.0	0.0036206524954	249.0	2727815.0	0.00912818501255	242.0	4117476.0	0.00587738702059	237.0	3874511.0	0.00611690094569	33.0	4200964.0	0.000785533986961	464.0	15431205.0	0.00300689414728	108.0	11197549.0	0.000964496784073	278.0	2013612.0	0.0138060361182	28.0	4444536.0	0.000629987022267	23.0	2004094.0
Human Diseases	Infectious Diseases	African trypanosomiasis	0.0234850118535	0.0234850118535	0.113830949979		0.00449237041671	0.00428241769197	0.00420751849814	0.00492509009517	0.00145801668739	0.00129437797493	0.00193320223935	0.00207978108993	79.0	5091572.0	0.00155158367593	60.0	5497460.0	0.00109141312533	148.0	4087661.0	0.0036206524954	366.0	2727815.0	0.0134173321871	246.0	4117476.0	0.00597453391349	283.0	3874511.0	0.00730414754275	33.0	4200964.0	0.000785533986961	505.0	15431205.0	0.0032725895353	123.0	11197549.0	0.00109845467075	278.0	2013612.0	0.0138060361182	39.0	4444536.0	0.000877481923872	23.0	2004094.0
Metabolism	Amino Acid Metabolism	Tyrosine metabolism	1.2810113385e-07	1.2810113385e-07	0.358960444459		0.351065959937	0.0318310185266	0.362438896015	0.0363155202527	0.321072882864	0.0139821259016	0.317164669095	0.0183587039111	17940.0	5091572.0	0.352346976533	17477.0	5497460.0	0.317910453191	13455.0	4087661.0	0.329161346795	10502.0	2727815.0	0.38499678314	15234.0	4117476.0	0.369983941619	14767.0	3874511.0	0.381131967363	16151.0	4200964.0	0.384459376467	45228.0	15431205.0	0.293094414856	36261.0	11197549.0	0.323829795253	7549.0	2013612.0	0.374898441209	14967.0	4444536.0	0.336750562938	7008.0	2004094.0
Metabolism	Amino Acid Metabolism	Amino acid related enzymes	2.23578312485e-07	2.23578312485e-07	0.349533158161		1.43251544639	0.0961105176567	1.44701359064	0.114175614537	1.55760466252	0.0352636049252	1.55623080969	0.0310656174227	72823.0	5091572.0	1.43026554471	89692.0	5497460.0	1.63151710062	56747.0	4087661.0	1.38825112944	39490.0	2727815.0	1.44767881986	56866.0	4117476.0	1.38108880295	56936.0	3874511.0	1.46950157065	58288.0	4200964.0	1.38749106158	220357.0	15431205.0	1.42799606382	179323.0	11197549.0	1.60144867417	28280.0	2013612.0	1.40444137202	66370.0	4444536.0	1.49329423814	28035.0	2004094.0
Metabolism	Xenobiotics Biodegradation and Metabolism	Naphthalene degradation	4.71307475033e-07	4.71307475033e-07	0.336678546956		0.162258474026	0.0293555091765	0.16131002569	0.0338524329177	0.122969716985	0.0211854280956	0.124310524837	0.0187723024022	8485.0	5091572.0	0.166647942914	6808.0	5497460.0	0.123839009288	5599.0	4087661.0	0.13697319812	5675.0	2727815.0	0.208041967655	5950.0	4117476.0	0.144506003192	6998.0	3874511.0	0.180616341004	8195.0	4200964.0	0.195074273429	18537.0	15431205.0	0.120126717259	15079.0	11197549.0	0.134663398213	3586.0	2013612.0	0.178087933524	6174.0	4444536.0	0.13891213841	3503.0	2004094.0
Metabolism	Xenobiotics Biodegradation and Metabolism	Xylene degradation	7.97419064431e-07	7.97419064431e-07	0.327451103252		0.060043855599	0.0150529959293	0.0673006404679	0.0187937835324	0.0475407558962	0.00667496720344	0.0459520426436	0.00854882700678	3662.0	5091572.0	0.071922777484	2034.0	5497460.0	0.0369989049488	2664.0	4087661.0	0.0651717449172	1450.0	2727815.0	0.0531560974626	2728.0	4117476.0	0.0662541809594	1960.0	3874511.0	0.050587028918	3846.0	4200964.0	0.0915504155713	9172.0	15431205.0	0.0594380024113	3699.0	11197549.0	0.0330340148545	936.0	2013612.0	0.0464836323979	2457.0	4444536.0	0.055281361204	1647.0	2004094.0
Metabolism	Metabolism of Cofactors and Vitamins	Pantothenate and CoA biosynthesis	1.77386336609e-06	1.77386336609e-06	0.313156513657		0.582815507548	0.0447162929923	0.59966735018	0.0463639334834	0.624844817405	0.044597960988	0.650227987839	0.0264723225499	30640.0	5091572.0	0.601778782663	36037.0	5497460.0	0.655520913295	23935.0	4087661.0	0.585542685658	16703.0	2727815.0	0.612321583392	21045.0	4117476.0	0.511114090282	22457.0	3874511.0	0.57960862674	23712.0	4200964.0	0.564441875722	81054.0	15431205.0	0.525260340978	73046.0	11197549.0	0.652339186013	10864.0	2013612.0	0.539527972618	27459.0	4444536.0	0.617814773016	12214.0	2004094.0
Metabolism	Xenobiotics Biodegradation and Metabolism	Dioxin degradation	2.3172235654e-06	2.3172235654e-06	0.308306331382		0.0645973178371	0.0144877429858	0.0694562637242	0.0189659068314	0.0513452604236	0.00962983613012	0.0486027482924	0.00947438530717	3694.0	5091572.0	0.0725512670743	2181.0	5497460.0	0.0396728671059	2824.0	4087661.0	0.0690859638311	1999.0	2727815.0	0.0732820957433	2928.0	4117476.0	0.0711115256045	2277.0	3874511.0	0.0587687065542	3878.0	4200964.0	0.092312145498	9483.0	15431205.0	0.0614533991351	3712.0	11197549.0	0.0331501116896	1228.0	2013612.0	0.060984936522	2530.0	4444536.0	0.0569238273692	1662.0	2004094.0
Metabolism	Carbohydrate Metabolism	Ascorbate and aldarate metabolism	2.73823498183e-06	2.73823498183e-06	0.305257266949		0.160781271313	0.0545070440198	0.148319781995	0.0663072956631	0.0926036385974	0.0195532228434	0.09339770404	0.0192569835538	7366.0	5091572.0	0.144670447555	4158.0	5497460.0	0.0756349295857	5770.0	4087661.0	0.141156519584	4036.0	2727815.0	0.147957247834	12556.0	4117476.0	0.30494409682	6770.0	3874511.0	0.174731727436	6515.0	4200964.0	0.155083452274	27507.0	15431205.0	0.178255683856	10016.0	11197549.0	0.089448146197	4106.0	2013612.0	0.203912173745	5159.0	4444536.0	0.116075108853	3093.0	2004094.0
Metabolism	Others	Others_Unclassified	3.14414965415e-06	3.14414965415e-06	0.302721585257		0.98730016652	0.0860809117112	1.00209123718	0.1142021107	0.901836250965	0.055187558698	0.886585110806	0.0453979675902	50422.0	5091572.0	0.990303191234	44077.0	5497460.0	0.801770272089	43059.0	4087661.0	1.05338970135	27095.0	2727815.0	0.993285835	40975.0	4117476.0	0.995148484168	37885.0	3874511.0	0.977800811509	44846.0	4200964.0	1.06751688422	139801.0	15431205.0	0.90596294975	92007.0	11197549.0	0.821670885298	22485.0	2013612.0	1.11665007956	42817.0	4444536.0	0.963362654729	20351.0	2004094.0
Metabolism	Energy Metabolism	Photosynthesis	1.85514986475e-05	1.85514986475e-05	0.269244114668		0.358590760425	0.0500719179238	0.375560096485	0.0672592390489	0.420392676988	0.0512082411043	0.433234647799	0.0324776250557	18683.0	5091572.0	0.366939719207	24038.0	5497460.0	0.437256478446	13781.0	4087661.0	0.337136567832	9681.0	2727815.0	0.354899434163	11705.0	4117476.0	0.284276095356	14325.0	3874511.0	0.369724076148	13938.0	4200964.0	0.33178099122	40329.0	15431205.0	0.261347056176	48675.0	11197549.0	0.434693342266	7990.0	2013612.0	0.396799383397	18700.0	4444536.0	0.420741332729	6577.0	2004094.0
Metabolism	Energy Metabolism	Photosynthesis proteins	1.92449853039e-05	1.92449853039e-05	0.268533447957		0.362568329677	0.0497403240485	0.379383859331	0.0641538863312	0.4220078244	0.0503947897468	0.435109533013	0.0318090681332	18750.0	5091572.0	0.368255619286	24083.0	5497460.0	0.43807503829	13953.0	4087661.0	0.341344353164	9924.0	2727815.0	0.36380766291	11929.0	4117476.0	0.289716321358	14524.0	3874511.0	0.374860208166	13978.0	4200964.0	0.332733153629	40549.0	15431205.0	0.262772738746	48797.0	11197549.0	0.435782866411	8177.0	2013612.0	0.406086177476	18787.0	4444536.0	0.422698792405	6608.0	2004094.0
Metabolism	Amino Acid Metabolism	Phenylalanine, tyrosine and tryptophan biosynthesis	2.03037030112e-05	2.03037030112e-05	0.267495055357		0.778804190198	0.0720806789924	0.775933676967	0.0816758375786	0.844479157857	0.0513086399146	0.856729915261	0.042176067914	41682.0	5091572.0	0.818646971898	47969.0	5497460.0	0.872566603486	31093.0	4087661.0	0.760655054321	20898.0	2727815.0	0.766107672258	31572.0	4117476.0	0.766780425678	29572.0	3874511.0	0.763244703654	31246.0	4200964.0	0.743781665351	119801.0	15431205.0	0.776355443402	97104.0	11197549.0	0.867189775191	12793.0	2013612.0	0.635325971438	37551.0	4444536.0	0.84488009547	15918.0	2004094.0
Metabolism	Amino Acid Metabolism	Valine, leucine and isoleucine biosynthesis	2.70844583999e-05	2.70844583999e-05	0.261879298583		0.669817414294	0.0344359634386	0.659661593028	0.0526224723497	0.68761607396	0.0481573812883	0.717001325081	0.0296547939516	35317.0	5091572.0	0.693636464338	36481.0	5497460.0	0.663597370422	27510.0	4087661.0	0.673001014517	19521.0	2727815.0	0.715627709357	27966.0	4117476.0	0.679202501727	27091.0	3874511.0	0.699210816539	27081.0	4200964.0	0.644637754573	105413.0	15431205.0	0.683115803335	76561.0	11197549.0	0.683729984124	11490.0	2013612.0	0.570616384884	30664.0	4444536.0	0.689925787529	13541.0	2004094.0
Metabolism	Amino acid metabolism	Amino acid metabolism_Unclassified	2.78762595739e-05	2.78762595739e-05	0.261315081246		0.227147795715	0.042398227829	0.240269046074	0.0576179146367	0.192490135528	0.0233318300473	0.187244695185	0.0220081093925	13622.0	5091572.0	0.267540162449	9395.0	5497460.0	0.170897105209	10634.0	4087661.0	0.260148774568	4950.0	2727815.0	0.181463918924	9640.0	4117476.0	0.234124011895	7699.0	3874511.0	0.198708946755	11804.0	4200964.0	0.28098312673	38838.0	15431205.0	0.251684816578	22221.0	11197549.0	0.198445213323	2840.0	2013612.0	0.141040081207	9614.0	4444536.0	0.216310544003	5460.0	2004094.0
Metabolism	Metabolism of Terpenoids and Polyketides	Terpenoid backbone biosynthesis	6.37769981463e-05	6.37769981463e-05	0.244900323429		0.575652430126	0.0561586891963	0.563307395424	0.0766695363317	0.629591304645	0.0183691778457	0.624405270482	0.0251286292755	29090.0	5091572.0	0.571336318135	37755.0	5497460.0	0.686771709117	21561.0	4087661.0	0.527465462522	15572.0	2727815.0	0.570859827371	21306.0	4117476.0	0.517452925044	22983.0	3874511.0	0.59318453348	23641.0	4200964.0	0.562751787447	93302.0	15431205.0	0.604631977866	73632.0	11197549.0	0.657572474119	13196.0	2013612.0	0.65533975761	25551.0	4444536.0	0.574885657355	10899.0	2004094.0
Metabolism	Lipid Metabolism	Lipid biosynthesis proteins	9.91264450162e-05	9.91264450162e-05	0.235984135392		0.568963540274	0.0279554728544	0.544606967613	0.0288407109219	0.582802282189	0.0319415721471	0.577701305197	0.0236802574609	28256.0	5091572.0	0.554956308189	32999.0	5497460.0	0.600259028715	23459.0	4087661.0	0.573897884389	17259.0	2727815.0	0.632704197315	22965.0	4117476.0	0.557744598876	23357.0	3874511.0	0.602837364509	22187.0	4200964.0	0.5281406839	92822.0	15431205.0	0.601521397713	64249.0	11197549.0	0.57377735074	11320.0	2013612.0	0.562173844812	23982.0	4444536.0	0.539583884572	11043.0	2004094.0
Metabolism	Lipid Metabolism	Steroid hormone biosynthesis	0.000117951545307	0.000117951545307	0.232435411415		0.0147752858401	0.00801756608705	0.010613556693	0.00488214929782	0.00739338712171	0.00456891712523	0.00731882942405	0.00319774876969	598.0	5091572.0	0.0117448992178	875.0	5497460.0	0.0159164414111	1417.0	4087661.0	0.0346653012566	407.0	2727815.0	0.0149203666671	841.0	4117476.0	0.0204251342327	467.0	3874511.0	0.012053133931	398.0	4200964.0	0.00947401596395	549.0	15431205.0	0.00355772604926	1342.0	11197549.0	0.0119847655947	138.0	2013612.0	0.00685335605866	252.0	4444536.0	0.00566988320041	325.0	2004094.0
Metabolism	Carbohydrate Metabolism	Butanoate metabolism	0.000144029776267	0.000144029776267	0.228335119778		0.66510432985	0.0639595982319	0.665827635567	0.091464444269	0.592355684097	0.0304342830359	0.602216036102	0.0284368591258	34589.0	5091572.0	0.679338326159	31196.0	5497460.0	0.567462064299	27401.0	4087661.0	0.670334452881	20250.0	2727815.0	0.742352395599	25346.0	4117476.0	0.615571286876	27007.0	3874511.0	0.697042801014	31304.0	4200964.0	0.745162300843	106108.0	15431205.0	0.68761966418	64808.0	11197549.0	0.57876951465	12750.0	2013612.0	0.63319050542	27315.0	4444536.0	0.614574839758	13314.0	2004094.0
Metabolism	Metabolism of Terpenoids and Polyketides	Zeatin biosynthesis	0.000198183032424	0.000198183032424	0.22173017547		0.0514626025515	0.00830755979801	0.0519060839036	0.0108968176628	0.0613166189367	0.00578878536676	0.0597103829105	0.00512531190166	2589.0	5091572.0	0.050848735911	3953.0	5497460.0	0.0719059347408	2028.0	4087661.0	0.0496127247343	1290.0	2727815.0	0.047290597053	2016.0	4117476.0	0.0489620340228	2097.0	3874511.0	0.0541229590005	1896.0	4200964.0	0.0451324981599	7509.0	15431205.0	0.0486611382585	7674.0	11197549.0	0.0685328548239	1027.0	2013612.0	0.0510028744366	2360.0	4444536.0	0.0530989061625	959.0	2004094.0
Metabolism	Metabolism of Other Amino Acids	Phosphonate and phosphinate metabolism	0.000235317558155	0.000235317558155	0.218148608738		0.0567624109314	0.0125646638923	0.0560481298984	0.0141027938816	0.0436974783555	0.00542164739224	0.0458027805959	0.00714488279241	3227.0	5091572.0	0.0633792471166	1858.0	5497460.0	0.0337974264479	2971.0	4087661.0	0.0726821524583	1464.0	2727815.0	0.0536693287485	2428.0	4117476.0	0.0589681639917	2250.0	3874511.0	0.0580718444211	2938.0	4200964.0	0.0699363288997	5965.0	15431205.0	0.0386554387684	4273.0	11197549.0	0.0381601366513	978.0	2013612.0	0.0485694364158	2482.0	4444536.0	0.0558438496167	1485.0	2004094.0
Metabolism	Nucleotide metabolism	Nucleotide metabolism_Unclassified	0.000252373707339	0.000252373707339	0.216683770697		0.0647818405574	0.0208089722906	0.0696199318813	0.0383455617898	0.0437250824701	0.0112842259458	0.0425332526218	0.00835162783613	3212.0	5091572.0	0.0630846426212	1976.0	5497460.0	0.035943872261	2907.0	4087661.0	0.0711164648928	1274.0	2727815.0	0.046704047012	4479.0	4117476.0	0.108780233327	2051.0	3874511.0	0.0529357124034	3063.0	4200964.0	0.0729118364261	10042.0	15431205.0	0.0650759289375	4036.0	11197549.0	0.0360436020418	1403.0	2013612.0	0.0696757865964	2066.0	4444536.0	0.0464840424287	1551.0	2004094.0
Metabolism	Carbohydrate Metabolism	Pyruvate metabolism	0.000311114682265	0.000311114682265	0.212283903767		1.04885696343	0.0650853969982	1.02560281687	0.0632322258461	0.978547331306	0.0582519486545	0.979351558278	0.0392730590745	55317.0	5091572.0	1.08644245824	49679.0	5497460.0	0.903671877558	43638.0	4087661.0	1.06755428104	29451.0	2727815.0	1.07965532853	43865.0	4117476.0	1.06533711429	40809.0	3874511.0	1.05326839955	46222.0	4200964.0	1.10027127107	158912.0	15431205.0	1.02980940244	103162.0	11197549.0	0.921290900357	21341.0	2013612.0	1.05983675107	44688.0	4444536.0	1.00545928754	21816.0	2004094.0
Metabolism	Glycan Biosynthesis and Metabolism	Peptidoglycan biosynthesis	0.00039256016455	0.00039256016455	0.207359933903		0.807928455237	0.079294759704	0.81606560046	0.0881355364772	0.885044616884	0.0329074331108	0.874048424433	0.0302073424829	41209.0	5091572.0	0.809357110142	51966.0	5497460.0	0.945272907852	31102.0	4087661.0	0.760875229135	21277.0	2727815.0	0.780001576353	31955.0	4117476.0	0.776082240674	32648.0	3874511.0	0.842635367405	33513.0	4200964.0	0.797745469849	111113.0	15431205.0	0.720053942644	103694.0	11197549.0	0.926041940071	19006.0	2013612.0	0.94387598008	37278.0	4444536.0	0.838737722003	15812.0	2004094.0
Metabolism	Metabolism of Other Amino Acids	D-Glutamine and D-glutamate metabolism	0.000561136299862	0.000561136299862	0.199721890049		0.146639282511	0.0114097648915	0.148321653721	0.0112945234048	0.15548224919	0.00395769649207	0.156387133821	0.00465268539015	7551.0	5091572.0	0.148303902999	8890.0	5497460.0	0.161711044737	6032.0	4087661.0	0.147566053056	4249.0	2727815.0	0.155765695254	5795.0	4117476.0	0.140741561092	5724.0	3874511.0	0.147734772207	6073.0	4200964.0	0.144562057661	20504.0	15431205.0	0.132873615508	18301.0	11197549.0	0.163437552271	3244.0	2013612.0	0.161103529379	6512.0	4444536.0	0.14651698175	2908.0	2004094.0
Metabolism	Metabolism of cofactors and vitamins	Metabolism of cofactors and vitamins_Unclassified	0.00065306609103	0.00065306609103	0.196451366445		0.13514391504	0.0249268997835	0.139269592708	0.029757343178	0.118089574681	0.0230030308576	0.112388839644	0.019213246546	6168.0	5091572.0	0.12114136852	6039.0	5497460.0	0.109850731065	5019.0	4087661.0	0.122784154557	4608.0	2727815.0	0.168926411798	7358.0	4117476.0	0.178701709494	5732.0	3874511.0	0.147941249876	5943.0	4200964.0	0.141467529834	24934.0	15431205.0	0.161581678164	12234.0	11197549.0	0.109256052374	3045.0	2013612.0	0.151220791294	5195.0	4444536.0	0.116885092167	2560.0	2004094.0
Metabolism	Xenobiotics Biodegradation and Metabolism	Chloroalkane and chloroalkene degradation	0.000763073525988	0.000763073525988	0.193078369486		0.17697560219	0.0273966133693	0.181987663295	0.0323223179795	0.151369482355	0.0306121287511	0.155292534041	0.0187193615337	10114.0	5091572.0	0.198641991118	7219.0	5497460.0	0.131315189196	7017.0	4087661.0	0.171662963245	5603.0	2727815.0	0.205402492471	5948.0	4117476.0	0.144457429746	6509.0	3874511.0	0.167995393483	8984.0	4200964.0	0.213855676935	25058.0	15431205.0	0.162385244704	16564.0	11197549.0	0.147925228994	2744.0	2013612.0	0.136272529166	7657.0	4444536.0	0.172278951054	4285.0	2004094.0
Metabolism	Energy Metabolism	Oxidative phosphorylation	0.000887976566889	0.000887976566889	0.18977705147		1.07474945779	0.0919169878398	1.05223853673	0.083042688557	1.11826589776	0.0530883641613	1.13520137651	0.0639128968993	53712.0	5091572.0	1.05491977723	65453.0	5497460.0	1.19060438821	43886.0	4087661.0	1.07362132036	34948.0	2727815.0	1.28117192698	39280.0	4117476.0	0.953982488301	40890.0	3874511.0	1.05535898595	41738.0	4200964.0	0.993533865084	142487.0	15431205.0	0.923369237853	133220.0	11197549.0	1.18972464421	21133.0	2013612.0	1.04950705498	47177.0	4444536.0	1.06146063391	20579.0	2004094.0
Metabolism	Carbohydrate Metabolism	Pentose and glucuronate interconversions	0.000913879861557	0.000913879861557	0.189148965803		0.541004606959	0.081694024518	0.51321684286	0.0781881485606	0.455521519154	0.0435399687001	0.470545943422	0.0419703591059	29577.0	5091572.0	0.580901144087	19698.0	5497460.0	0.358310929047	25296.0	4087661.0	0.618838010295	11262.0	2727815.0	0.412857910086	27323.0	4117476.0	0.663586138693	19914.0	3874511.0	0.51397453769	22606.0	4200964.0	0.538114585129	102020.0	15431205.0	0.661127889883	51221.0	11197549.0	0.457430460898	10432.0	2013612.0	0.518073988435	23261.0	4444536.0	0.523361718749	11103.0	2004094.0
Metabolism	Lipid Metabolism	Fatty acid metabolism	0.00102016391986	0.00102016391986	0.186740127444		0.270123298846	0.0821035225651	0.267881598801	0.094923961435	0.198059491168	0.0227252636191	0.205614429988	0.0407560985468	11571.0	5091572.0	0.227257907774	9866.0	5497460.0	0.179464698242	9951.0	4087661.0	0.243439952579	12783.0	2727815.0	0.468616823355	12155.0	4117476.0	0.295205120807	12876.0	3874511.0	0.332325808341	10731.0	4200964.0	0.255441370124	35661.0	15431205.0	0.231096664194	20175.0	11197549.0	0.18017335758	6507.0	2013612.0	0.323150636766	9007.0	4444536.0	0.202653325341	4706.0	2004094.0
Metabolism	Biosynthesis of Other Secondary Metabolites	Butirosin and neomycin biosynthesis	0.00116827145716	0.00116827145716	0.183759696597		0.0614965640966	0.0121392393462	0.0612214643313	0.0175570129639	0.0726843490904	0.0168744391669	0.0756195596828	0.0107640753099	3336.0	5091572.0	0.0655200397834	3802.0	5497460.0	0.0691592117087	2660.0	4087661.0	0.0650738894444	1216.0	2727815.0	0.0445778031135	1407.0	4117476.0	0.0341714195784	2227.0	3874511.0	0.0574782211226	2300.0	4200964.0	0.0547493384852	11586.0	15431205.0	0.0750816284276	9086.0	11197549.0	0.081142757223	1334.0	2013612.0	0.0662491085671	3456.0	4444536.0	0.077758398177	1096.0	2004094.0
Metabolism	Nucleotide Metabolism	Pyrimidine metabolism	0.00117233871551	0.00117233871551	0.183683107035		1.82794774851	0.155877758391	1.8215325769	0.201647481741	1.964021975	0.0762697357031	1.95167533456	0.0646924647002	92027.0	5091572.0	1.80743786006	114420.0	5497460.0	2.08132483001	71347.0	4087661.0	1.74542360533	46976.0	2727815.0	1.72211092028	71807.0	4117476.0	1.74395673466	72244.0	3874511.0	1.86459659038	75534.0	4200964.0	1.79801588397	267283.0	15431205.0	1.73209415597	231559.0	11197549.0	2.06794361873	42239.0	2013612.0	2.09767323596	83804.0	4444536.0	1.88555115765	35810.0	2004094.0
Metabolism	Carbohydrate Metabolism	Inositol phosphate metabolism	0.0011855299525	0.0011855299525	0.18343646028		0.112380406169	0.045642660622	0.0998556268091	0.0349457013299	0.0758519719981	0.0150888219447	0.0781327023269	0.0173892593916	3991.0	5091572.0	0.0783844360838	3806.0	5497460.0	0.0692319725837	4348.0	4087661.0	0.106368898986	3946.0	2727815.0	0.144657903853	6775.0	4117476.0	0.164542549853	4522.0	3874511.0	0.116711502432	3011.0	4200964.0	0.0716740252951	11571.0	15431205.0	0.0749844227978	8217.0	11197549.0	0.0733821303216	4728.0	2013612.0	0.23480193801	3551.0	4444536.0	0.0798958541454	1737.0	2004094.0
Metabolism	Metabolism of Cofactors and Vitamins	Lipoic acid metabolism	0.00120855830307	0.00120855830307	0.183012166867		0.0518972837896	0.0266503609231	0.038956007447	0.0184556416928	0.0290964042117	0.0244273493622	0.0267812381301	0.0133951912049	1815.0	5091572.0	0.0356471439469	1124.0	5497460.0	0.0204458058813	1780.0	4087661.0	0.0435456854177	1687.0	2727815.0	0.0618443699444	4511.0	4117476.0	0.109557408471	2424.0	3874511.0	0.062562733723	1416.0	4200964.0	0.0337065492587	13495.0	15431205.0	0.0874526649085	2364.0	11197549.0	0.0211117629403	1908.0	2013612.0	0.0947550968111	1157.0	4444536.0	0.0260319637415	806.0	2004094.0
Metabolism	Metabolism of Cofactors and Vitamins	One carbon pool by folate	0.00157574916531	0.00157574916531	0.177132370675		0.61253338865	0.0762759661499	0.627560957267	0.0904009885195	0.681700602609	0.0479553968777	0.683047848383	0.0373444045243	32873.0	5091572.0	0.645635571882	41642.0	5497460.0	0.757477089419	24190.0	4087661.0	0.591780972052	15309.0	2727815.0	0.561218411073	21441.0	4117476.0	0.52073163268	23971.0	3874511.0	0.618684525609	25968.0	4200964.0	0.618143835558	79536.0	15431205.0	0.515423131246	85548.0	11197549.0	0.763988619295	12109.0	2013612.0	0.601357163148	29648.0	4444536.0	0.667066258435	12697.0	2004094.0
Metabolism	Glycan Biosynthesis and Metabolism	N-Glycan biosynthesis	0.00168813419706	0.00168813419706	0.175596686915		0.0194952522807	0.00634316895486	0.0175717070793	0.00754183363584	0.0224798943799	0.00417873552693	0.0239186121245	0.00456997748258	928.0	5091572.0	0.0182261981172	1611.0	5497460.0	0.0293044424152	701.0	4087661.0	0.0171491716167	704.0	2727815.0	0.0258082018025	491.0	4117476.0	0.0119247811038	754.0	3874511.0	0.0194605203082	377.0	4200964.0	0.00897413069953	4049.0	15431205.0	0.0262390396602	3617.0	11197549.0	0.0323017117407	226.0	2013612.0	0.0112236120961	831.0	4444536.0	0.0186971148394	414.0	2004094.0
Metabolism	Carbohydrate Metabolism	Fructose and mannose metabolism	0.00185620504778	0.00185620504778	0.173475009423		0.982591816686	0.102407791849	0.968483968827	0.13629016605	0.88098891804	0.0712732457506	0.883207007241	0.0679142796908	54604.0	5091572.0	1.07243892456	48839.0	5497460.0	0.888392093803	39296.0	4087661.0	0.961332165265	20357.0	2727815.0	0.746274948998	40934.0	4117476.0	0.994152728516	34106.0	3874511.0	0.88026592259	47963.0	4200964.0	1.1417141399	159448.0	15431205.0	1.03328288361	99658.0	11197549.0	0.889998338029	18900.0	2013612.0	0.938611808035	42128.0	4444536.0	0.947860474074	21335.0	2004094.0
Metabolism	Xenobiotics Biodegradation and Metabolism	Benzoate degradation	0.00264613298651	0.00264613298651	0.165485710352		0.244256329189	0.0562883992785	0.237970668886	0.0562671482729	0.1952240635	0.0246536640729	0.204833071947	0.0276706887153	11938.0	5091572.0	0.234465897762	9958.0	5497460.0	0.181138198368	9091.0	4087661.0	0.222401025917	9596.0	2727815.0	0.35178338707	7477.0	4117476.0	0.181591829558	10351.0	3874511.0	0.267156294046	11777.0	4200964.0	0.280340417104	42429.0	15431205.0	0.274955844343	20308.0	11197549.0	0.181361117509	5065.0	2013612.0	0.251538032153	9403.0	4444536.0	0.211563141799	4547.0	2004094.0
Metabolism	Carbohydrate Metabolism	C5-Branched dibasic acid metabolism	0.00327181445875	0.00327181445875	0.160654433097		0.287461442097	0.022400276486	0.280189911978	0.0253562636122	0.290976594188	0.0168845353675	0.301655390692	0.0152946910232	14389.0	5091572.0	0.282604272315	16158.0	5497460.0	0.293917554653	11665.0	4087661.0	0.285371022695	8343.0	2727815.0	0.305849186987	13160.0	4117476.0	0.319613277649	11164.0	3874511.0	0.288139587163	10948.0	4200964.0	0.260606851189	47410.0	15431205.0	0.307234593799	33110.0	11197549.0	0.295689708525	4473.0	2013612.0	0.222138127902	12921.0	4444536.0	0.29071651124	5679.0	2004094.0
Metabolism	Metabolism of Terpenoids and Polyketides	Biosynthesis of vancomycin group antibiotics	0.00406071238794	0.00406071238794	0.155698692039		0.0566309108412	0.0096114382966	0.0588084382891	0.00906073432387	0.0632843708402	0.00819098986145	0.0651818295939	0.00598614678117	2872.0	5091572.0	0.0564069407248	4059.0	5497460.0	0.0738340979289	2535.0	4087661.0	0.0620159059178	1486.0	2727815.0	0.0544758350548	1957.0	4117476.0	0.0475291173525	2052.0	3874511.0	0.0529615221121	2002.0	4200964.0	0.0476557285423	5359.0	15431205.0	0.034728331326	8353.0	11197549.0	0.0745966818274	1046.0	2013612.0	0.0519464524447	2569.0	4444536.0	0.057801309293	1089.0	2004094.0
Metabolism	Xenobiotics Biodegradation and Metabolism	Nitrotoluene degradation	0.00448556510108	0.00448556510108	0.153402430617		0.0869200479054	0.0275692033841	0.0967699839206	0.0275875441951	0.075479896891	0.0165338132743	0.075726098641	0.0136963748741	5678.0	5091572.0	0.11151762167	3643.0	5497460.0	0.0662669669265	3952.0	4087661.0	0.0966812071745	1452.0	2727815.0	0.0532294162177	3318.0	4117476.0	0.0805833476625	2420.0	3874511.0	0.0624594948885	5366.0	4200964.0	0.127732587092	16420.0	15431205.0	0.106407762712	6136.0	11197549.0	0.0547977061766	587.0	2013612.0	0.0291515942495	4275.0	4444536.0	0.0961855185783	2569.0	2004094.0
Metabolism	Lipid metabolism	Lipid metabolism_Unclassified	0.00514589999476	0.00514589999476	0.150219019351		0.129660333686	0.00849663597699	0.132935219405	0.0120591363961	0.141709755219	0.00843547093217	0.138336143337	0.00862181753615	6775.0	5091572.0	0.133063030435	7948.0	5497460.0	0.144575858669	5430.0	4087661.0	0.132838804392	3240.0	2727815.0	0.118776383296	4672.0	4117476.0	0.11346757091	4955.0	3874511.0	0.12788710627	5492.0	4200964.0	0.130731898678	20251.0	15431205.0	0.131234080553	15815.0	11197549.0	0.141236265186	2345.0	2013612.0	0.116457390997	6206.0	4444536.0	0.139632123578	2688.0	2004094.0
Metabolism	Xenobiotics Biodegradation and Metabolism	Drug metabolism - cytochrome P450	0.00747027937898	0.00747027937898	0.141494034085		0.0401271392652	0.0257821534946	0.0390890672923	0.0298132841662	0.0213974220836	0.0101699898201	0.0216215797238	0.0147800590178	1250.0	5091572.0	0.0245503746191	665.0	5497460.0	0.0120964954725	1172.0	4087661.0	0.0286716535447	2663.0	2727815.0	0.0976239224434	3021.0	4117476.0	0.0733701908645	2660.0	3874511.0	0.0686538249601	1111.0	4200964.0	0.0264463108944	3629.0	15431205.0	0.0235172820269	2073.0	11197549.0	0.0185129799387	1169.0	2013612.0	0.0580548784969	1015.0	4444536.0	0.0228370295572	407.0	2004094.0
Metabolism	Carbohydrate Metabolism	Pentose phosphate pathway	0.0076566659764	0.0076566659764	0.140912658304		0.878253134313	0.0913101534711	0.84181215076	0.0578300628805	0.81441450175	0.0353929861768	0.81742866879	0.0373173614952	45325.0	5091572.0	0.890196583688	42109.0	5497460.0	0.765971921578	35178.0	4087661.0	0.860589955967	19174.0	2727815.0	0.702906905344	36137.0	4117476.0	0.877649317203	31763.0	3874511.0	0.819793775266	37701.0	4200964.0	0.897436874013	173227.0	15431205.0	1.12257597511	89125.0	11197549.0	0.795933110005	18211.0	2013612.0	0.904394689742	38249.0	4444536.0	0.860584771954	17613.0	2004094.0
Metabolism	Metabolism of Terpenoids and Polyketides	Tetracycline biosynthesis	0.00844439924939	0.00844439924939	0.138596841731		0.144224627765	0.0258916333091	0.134476105202	0.0245266236043	0.124418544524	0.0422158219188	0.115780833192	0.0211120537261	7566.0	5091572.0	0.148598507494	5577.0	5497460.0	0.10144685	6008.0	4087661.0	0.146978920219	4296.0	2727815.0	0.157488686	7020.0	4117476.0	0.170492797044	5610.0	3874511.0	0.144792465423	7206.0	4200964.0	0.17153205788	30491.0	15431205.0	0.197593123803	9819.0	11197549.0	0.0876888326186	2869.0	2013612.0	0.14248027922	5526.0	4444536.0	0.124332438752	2887.0	2004094.0
Metabolism	Metabolism of Terpenoids and Polyketides	Limonene and pinene degradation	0.00890897217579	0.00890897217579	0.137326482491		0.120567216027	0.0435777075585	0.112309823663	0.0495546568979	0.0842877876706	0.017760395877	0.0873425737151	0.0249145182557	4976.0	5091572.0	0.0977301312836	4458.0	5497460.0	0.0810919952123	3675.0	4087661.0	0.0899047156797	6155.0	2727815.0	0.225638468884	4344.0	4117476.0	0.105501525692	6081.0	3874511.0	0.156948838189	4569.0	4200964.0	0.108760751104	19570.0	15431205.0	0.126820944962	10093.0	11197549.0	0.0901357966819	2836.0	2013612.0	0.140841433206	4074.0	4444536.0	0.0916631117399	1966.0	2004094.0
Metabolism	Xenobiotics Biodegradation and Metabolism	Metabolism of xenobiotics by cytochrome P450	0.00897944284579	0.00897944284579	0.137139358166		0.0379884656311	0.0255324865668	0.0368347065756	0.0294029693126	0.0194383626671	0.00902715363096	0.0203840703116	0.0137678283623	1164.0	5091572.0	0.0228613088453	652.0	5497460.0	0.0118600226286	1125.0	4087661.0	0.0275218517387	2574.0	2727815.0	0.0943612378405	3000.0	4117476.0	0.0728601696768	2571.0	3874511.0	0.0663567608919	1010.0	4200964.0	0.0240421008131	3492.0	15431205.0	0.0226294706084	1682.0	11197549.0	0.0150211443594	1149.0	2013612.0	0.0570616384884	886.0	4444536.0	0.0199345893475	395.0	2004094.0
Metabolism	Xenobiotics Biodegradation and Metabolism	Styrene degradation	0.00900711455982	0.00900711455982	0.137066265105		0.0257218686429	0.0141612098628	0.0219246897787	0.0117603652523	0.0149640509688	0.00397148428631	0.0165344114704	0.00614554725714	871.0	5091572.0	0.0171067010346	697.0	5497460.0	0.0126785824726	660.0	4087661.0	0.01614615302	1147.0	2727815.0	0.0420483060618	540.0	4117476.0	0.0131148305418	1188.0	3874511.0	0.0306619338544	843.0	4200964.0	0.0200668227578	7793.0	15431205.0	0.0505015648486	1854.0	11197549.0	0.0165571947933	458.0	2013612.0	0.0227451961947	707.0	4444536.0	0.0159071723123	356.0	2004094.0
Metabolism	Metabolism of Terpenoids and Polyketides	Prenyltransferases	0.0102189930906	0.0102189930906	0.134059664853		0.319932890251	0.0426357762922	0.312881773346	0.0410796303008	0.342934124438	0.025523591754	0.340463292122	0.0208954630095	15110.0	5091572.0	0.296764928395	21479.0	5497460.0	0.390707708651	11893.0	4087661.0	0.290948784647	9289.0	2727815.0	0.340528958159	13411.0	4117476.0	0.325709245178	13159.0	3874511.0	0.339629955883	11651.0	4200964.0	0.277341105518	47402.0	15431205.0	0.307182750796	42022.0	11197549.0	0.375278554262	8356.0	2013612.0	0.414975675552	13465.0	4444536.0	0.302956259101	5752.0	2004094.0
Metabolism	Xenobiotics Biodegradation and Metabolism	Polycyclic aromatic hydrocarbon degradation	0.0106781033215	0.0106781033215	0.133009280559		0.0997897907613	0.0175923211875	0.0957470660903	0.019706834158	0.109286097936	0.0125041689412	0.108323405617	0.00812862834655	4529.0	5091572.0	0.0889509173198	6345.0	5497460.0	0.115416938004	3535.0	4087661.0	0.08647977413	3458.0	2727815.0	0.126768127604	3309.0	4117476.0	0.0803647671535	4338.0	3874511.0	0.111962516044	3603.0	4200964.0	0.08576602894	16819.0	15431205.0	0.108993432464	11699.0	11197549.0	0.104478221082	2853.0	2013612.0	0.141685687213	4467.0	4444536.0	0.100505429588	1587.0	2004094.0
Metabolism	Metabolism of Cofactors and Vitamins	Thiamine metabolism	0.0125098854612	0.0125098854612	0.129209204338		0.465587315519	0.047476440382	0.482313004592	0.0498571511894	0.503790249806	0.0192552408987	0.503347269996	0.0265797821525	24864.0	5091572.0	0.488336411623	28433.0	5497460.0	0.517202489877	19344.0	4087661.0	0.473229066696	13221.0	2727815.0	0.484673630726	15124.0	4117476.0	0.367312402064	17722.0	3874511.0	0.45739965637	21190.0	4200964.0	0.50440803587	65512.0	15431205.0	0.424542347795	55433.0	11197549.0	0.495045835477	8353.0	2013612.0	0.414826689551	22668.0	4444536.0	0.510019493598	10134.0	2004094.0
Metabolism	Amino Acid Metabolism	Alanine, aspartate and glutamate metabolism	0.0127554499668	0.0127554499668	0.128740874897		0.978524751678	0.106633262992	1.01573674824	0.0895748652583	1.02809360563	0.092169946205	1.06310001071	0.0412155394346	53214.0	5091572.0	1.04513890798	58995.0	5497460.0	1.07313195548	42652.0	4087661.0	1.04343290699	27800.0	2727815.0	1.01913069618	32992.0	4117476.0	0.801267572659	37416.0	3874511.0	0.965696058161	41618.0	4200964.0	0.990677377859	115390.0	15431205.0	0.747770507877	123736.0	11197549.0	1.10502753772	17097.0	2013612.0	0.849071221268	46178.0	4444536.0	1.03898359694	20782.0	2004094.0
Metabolism	Energy Metabolism	Nitrogen metabolism	0.0138914225534	0.0138914225534	0.126680955802		0.72135884285	0.0509144556932	0.739978039824	0.0722035720706	0.688637079173	0.0307156664875	0.701440568623	0.0298259859956	36129.0	5091572.0	0.70958438769	38480.0	5497460.0	0.699959617714	31187.0	4087661.0	0.762954657933	21227.0	2727815.0	0.778168607475	31898.0	4117476.0	0.77469789745	27005.0	3874511.0	0.696991181597	29190.0	4200964.0	0.694840517557	95887.0	15431205.0	0.621383748061	80475.0	11197549.0	0.718684062021	12321.0	2013612.0	0.611885507238	31231.0	4444536.0	0.70268302473	15513.0	2004094.0
Metabolism	Lipid Metabolism	Glycerolipid metabolism	0.0156970306999	0.0156970306999	0.123717181547		0.395088913227	0.0354572678729	0.392487654749	0.0357240674356	0.370994253306	0.02084048378	0.370637985732	0.0254371096591	21091.0	5091572.0	0.414233560873	18612.0	5497460.0	0.338556351479	15649.0	4087661.0	0.382835073652	9340.0	2727815.0	0.342398586414	15499.0	4117476.0	0.376419923273	14598.0	3874511.0	0.376770126604	18154.0	4200964.0	0.432138909069	64894.0	15431205.0	0.420537475848	39336.0	11197549.0	0.351291162021	7619.0	2013612.0	0.378374781239	17859.0	4444536.0	0.401819222524	8054.0	2004094.0
Metabolism	Xenobiotics Biodegradation and Metabolism	Ethylbenzene degradation	0.0164656137158	0.0164656137158	0.122553501488		0.0541303749529	0.0123550161855	0.0544281618598	0.0156984955932	0.0460061820805	0.00952152391086	0.0452542175897	0.00813255722756	2735.0	5091572.0	0.0537162196665	2525.0	5497460.0	0.0459303023578	2081.0	4087661.0	0.0509093097495	1738.0	2727815.0	0.0637139982	1791.0	4117476.0	0.043497521297	2322.0	3874511.0	0.0599301434426	2597.0	4200964.0	0.0618191443678	5942.0	15431205.0	0.0385063901361	6088.0	11197549.0	0.0543690409392	1525.0	2013612.0	0.0757345506483	2276.0	4444536.0	0.0512089450957	995.0	2004094.0
Metabolism	Metabolism of Terpenoids and Polyketides	Biosynthesis of siderophore group nonribosomal peptides	0.0171967776883	0.0171967776883	0.121493704059		0.0317790023439	0.0130176074244	0.034169940816	0.0241643186756	0.0230119480338	0.00904161772514	0.0213669760948	0.0077684096043	1217.0	5091572.0	0.0239022447291	1551.0	5497460.0	0.0282130292899	1420.0	4087661.0	0.0347386928613	1353.0	2727815.0	0.0496001378393	2411.0	4117476.0	0.0585552896969	1569.0	3874511.0	0.040495432843	868.0	4200964.0	0.0206619242631	2127.0	15431205.0	0.0137837583001	3022.0	11197549.0	0.0269880489025	830.0	2013612.0	0.0412194603528	1059.0	4444536.0	0.0238270091636	450.0	2004094.0
Metabolism	Enzyme Families	Protein kinases	0.0185003061642	0.0185003061642	0.11970684568		0.292290236416	0.0392955677144	0.288057413753	0.0648280648052	0.256852260918	0.0250028549579	0.25909457687	0.0203267977843	13679.0	5091572.0	0.268659659531	13139.0	5497460.0	0.239001284229	12908.0	4087661.0	0.315779610883	8857.0	2727815.0	0.324692107053	12241.0	4117476.0	0.297293779004	11080.0	3874511.0	0.285971571638	10852.0	4200964.0	0.258321661409	45867.0	15431205.0	0.297235374684	24473.0	11197549.0	0.218556757376	6822.0	2013612.0	0.3387941669	11723.0	4444536.0	0.263762066501	5760.0	2004094.0
Metabolism	Amino Acid Metabolism	Phenylalanine metabolism	0.0197194861502	0.0197194861502	0.118141284408		0.191862706492	0.0277104626402	0.197317442814	0.039934357279	0.17548642599	0.0120386286692	0.176165809666	0.0140853027077	10429.0	5091572.0	0.204828685522	9180.0	5497460.0	0.166986208176	8987.0	4087661.0	0.219856783623	5974.0	2727815.0	0.219003121546	7722.0	4117476.0	0.187542076748	7816.0	3874511.0	0.201728682665	8130.0	4200964.0	0.193527009515	30145.0	15431205.0	0.195350913944	20297.0	11197549.0	0.181262881725	2237.0	2013612.0	0.111093894951	8105.0	4444536.0	0.18235874341	4091.0	2004094.0
Metabolism	Metabolism of Other Amino Acids	Selenocompound metabolism	0.0199662715998	0.0199662715998	0.117835663595		0.384352847278	0.0140648185006	0.39581756137	0.0157485559742	0.385879677554	0.0112973739104	0.385343727013	0.0116982052673	19613.0	5091572.0	0.385205197923	21064.0	5497460.0	0.383158767867	14758.0	4087661.0	0.361037767075	10677.0	2727815.0	0.391412174213	16290.0	4117476.0	0.395630721345	15125.0	3874511.0	0.390371843053	16500.0	4200964.0	0.392766993481	62159.0	15431205.0	0.402813649355	43216.0	11197549.0	0.385941602042	7152.0	2013612.0	0.35518262704	17913.0	4444536.0	0.403034197496	7734.0	2004094.0
Metabolism	Metabolism of Terpenoids and Polyketides	Carotenoid biosynthesis	0.0199921039874	0.0199921039874	0.117803881336		0.00343994551202	0.002949661188	0.00451461166165	0.00393818858145	0.00180676555007	0.000850244808219	0.00245752157254	0.00183304946132	66.0	5091572.0	0.00129625977989	113.0	5497460.0	0.00205549471938	39.0	4087661.0	0.000954090860274	269.0	2727815.0	0.00986137256376	46.0	4117476.0	0.00111718926838	315.0	3874511.0	0.00813005821896	33.0	4200964.0	0.000785533986961	445.0	15431205.0	0.00288376701625	319.0	11197549.0	0.00284883772333	171.0	2013612.0	0.00849220207269	54.0	4444536.0	0.00121497497152	25.0	2004094.0
Metabolism	Biosynthesis and biodegradation of secondary metabolites	Biosynthesis and biodegradation of secondary metabolites_Unclassified	0.020115310534	0.020115310534	0.117652834389		0.0620161850441	0.0211346560848	0.0620614919532	0.0342560032088	0.045337797911	0.0121623277825	0.0457163574643	0.0111148656737	2322.0	5091572.0	0.0456047758924	1464.0	5497460.0	0.0266304802582	3116.0	4087661.0	0.0762294133491	2210.0	2727815.0	0.0810172244085	4115.0	4117476.0	0.0999398660733	2309.0	3874511.0	0.0595946172304	1856.0	4200964.0	0.0441803357515	9755.0	15431205.0	0.0632160612214	3894.0	11197549.0	0.0347754673813	928.0	2013612.0	0.0460863363945	2331.0	4444536.0	0.0524464196038	1162.0	2004094.0
Metabolism	Metabolism of Cofactors and Vitamins	Nicotinate and nicotinamide metabolism	0.0211989990071	0.0211989990071	0.116361060737		0.412845992556	0.0369212511329	0.432010238121	0.0335494381867	0.438759353618	0.0436719655515	0.445163566452	0.0188411830216	21074.0	5091572.0	0.413899675778	25039.0	5497460.0	0.455464887421	16345.0	4087661.0	0.399861925928	11413.0	2727815.0	0.418393476097	16514.0	4117476.0	0.401070947347	16559.0	3874511.0	0.427382965231	16376.0	4200964.0	0.389815290014	50123.0	15431205.0	0.324815852035	54083.0	11197549.0	0.482989625676	9203.0	2013612.0	0.457039389912	19385.0	4444536.0	0.436153515238	8076.0	2004094.0
Metabolism	Xenobiotics Biodegradation and Metabolism	Caprolactam degradation	0.0220344341919	0.0220344341919	0.115407521231		0.0419196152079	0.0346953699797	0.0370406515502	0.0424223808885	0.015361855694	0.0110892490023	0.0183181036522	0.0179412653319	727.0	5091572.0	0.0142784978785	585.0	5497460.0	0.010641277972	1249.0	4087661.0	0.030555371397	3320.0	2727815.0	0.121709133501	2514.0	4117476.0	0.0610568221891	2759.0	3874511.0	0.0712089861146	610.0	4200964.0	0.0145204767287	6883.0	15431205.0	0.0446044233098	1061.0	11197549.0	0.00947528785094	1081.0	2013612.0	0.0536846224595	580.0	4444536.0	0.0130497311755	325.0	2004094.0
Metabolism	Xenobiotics Biodegradation and Metabolism	Aminobenzoate degradation	0.0221907064928	0.0221907064928	0.115232993376		0.149625693416	0.0541944129909	0.139642294052	0.0473035828021	0.11478320664	0.0194899211593	0.117106495815	0.0239242800486	5768.0	5091572.0	0.113285248642	5962.0	5497460.0	0.108450084221	4679.0	4087661.0	0.114466439365	6740.0	2727815.0	0.247084204757	4868.0	4117476.0	0.118227768662	7288.0	3874511.0	0.188101156507	5293.0	4200964.0	0.125994890697	21950.0	15431205.0	0.142244238217	13392.0	11197549.0	0.119597601225	5071.0	2013612.0	0.251836004156	5360.0	4444536.0	0.120597515691	2202.0	2004094.0
Metabolism	Metabolism of Terpenoids and Polyketides	Polyketide sugar unit biosynthesis	0.0258718625806	0.0258718625806	0.111428384558		0.188616102046	0.0285332408611	0.192293219354	0.0295138177257	0.204194913595	0.0293335222046	0.210037080483	0.0171257718798	9970.0	5091572.0	0.195813787962	12502.0	5497460.0	0.227414114882	8497.0	4087661.0	0.207869488199	4211.0	2727815.0	0.154372638907	5824.0	4117476.0	0.141445876066	6518.0	3874511.0	0.168227680861	7191.0	4200964.0	0.171174996977	22570.0	15431205.0	0.146262070914	26868.0	11197549.0	0.239945366615	3483.0	2013612.0	0.172972747481	8548.0	4444536.0	0.192326038084	3862.0	2004094.0
Metabolism	Metabolism of Other Amino Acids	Cyanoamino acid metabolism	0.02617878155	0.02617878155	0.111134903833		0.269367150211	0.0429536590673	0.275818153511	0.0631285349875	0.306354487145	0.0477118999155	0.308651050943	0.0387223433194	14805.0	5091572.0	0.290774636988	15713.0	5497460.0	0.285822907306	12190.0	4087661.0	0.298214553506	5741.0	2727815.0	0.210461486574	7759.0	4117476.0	0.188440685507	10672.0	3874511.0	0.275441210517	10485.0	4200964.0	0.249585571312	36872.0	15431205.0	0.238944398704	38357.0	11197549.0	0.342548177284	4306.0	2013612.0	0.213844573831	14712.0	4444536.0	0.331013181128	5219.0	2004094.0
Metabolism	Biosynthesis of Other Secondary Metabolites	Phenylpropanoid biosynthesis	0.0262500512541	0.0262500512541	0.111067223496		0.134832852018	0.0392445370689	0.144174831161	0.0484807234471	0.16475537441	0.0416114882156	0.170306388347	0.0341699769229	7889.0	5091572.0	0.154942324296	7782.0	5497460.0	0.141556282356	7099.0	4087661.0	0.173669000438	2488.0	2727815.0	0.0912085313703	3145.0	4117476.0	0.0763817445445	5377.0	3874511.0	0.138778803312	4248.0	4200964.0	0.101119647776	16257.0	15431205.0	0.105351461535	20732.0	11197549.0	0.185147660439	1372.0	2013612.0	0.0681362645832	8212.0	4444536.0	0.184766193816	2490.0	2004094.0
Metabolism	Carbohydrate metabolism	Carbohydrate metabolism_Unclassified	0.0281252720161	0.0281252720161	0.109346549079		0.170535231135	0.0256033058778	0.163418650893	0.0364972298901	0.150210497172	0.0140742688401	0.148915172104	0.0136440696748	9569.0	5091572.0	0.187938027784	7555.0	5497460.0	0.137427102698	8667.0	4087661.0	0.212028345795	3447.0	2727815.0	0.126364874451	7581.0	4117476.0	0.184117648773	5446.0	3874511.0	0.140559673208	6649.0	4200964.0	0.158273196343	27689.0	15431205.0	0.179435112164	16952.0	11197549.0	0.151390272996	3389.0	2013612.0	0.168304519441	6604.0	4444536.0	0.148586939109	3490.0	2004094.0
Metabolism	Xenobiotics Biodegradation and Metabolism	Bisphenol degradation	0.0287887779659	0.0287887779659	0.108763788807		0.0790419167172	0.015242184776	0.0716521210698	0.014274456696	0.0648811728178	0.0170561853777	0.0678942238359	0.00802324699391	4145.0	5091572.0	0.0814090422369	3509.0	5497460.0	0.0638294776133	3236.0	4087661.0	0.0791650775346	2306.0	2727815.0	0.0845365246543	1621.0	4117476.0	0.0393687783487	2597.0	3874511.0	0.0670278133163	3476.0	4200964.0	0.0827429132932	16074.0	15431205.0	0.104165552852	7919.0	11197549.0	0.0707208336396	1668.0	2013612.0	0.0828362167091	3255.0	4444536.0	0.0732359913386	1534.0	2004094.0
Metabolism	Amino Acid Metabolism	Lysine biosynthesis	0.028866174126	0.028866174126	0.108696645503		0.750104800704	0.0916380877475	0.775634979998	0.100187533028	0.804198112664	0.0422083287141	0.817546482754	0.0392161422029	41648.0	5091572.0	0.817979201708	45105.0	5497460.0	0.82046981697	30873.0	4087661.0	0.755273003314	19980.0	2727815.0	0.732454363657	27088.0	4117476.0	0.657878758735	27657.0	3874511.0	0.713819111625	35227.0	4200964.0	0.838545629051	105827.0	15431205.0	0.685798678716	90862.0	11197549.0	0.811445433282	10069.0	2013612.0	0.50004668228	36404.0	4444536.0	0.819073127094	16174.0	2004094.0
Metabolism	Carbohydrate Metabolism	Propanoate metabolism	0.0294460765897	0.0294460765897	0.108198944619		0.554962028849	0.079475017348	0.532040467503	0.083896580991	0.496763590983	0.0499222558004	0.494909779824	0.0532825050181	26984.0	5091572.0	0.529973846977	25446.0	5497460.0	0.462868306454	21760.0	4087661.0	0.532333772297	21148.0	2727815.0	0.775272516648	21860.0	4117476.0	0.530907769711	23376.0	3874511.0	0.603327748973	22934.0	4200964.0	0.545922316878	82223.0	15431205.0	0.532835899724	50751.0	11197549.0	0.453233113782	11387.0	2013612.0	0.565501198841	21451.0	4444536.0	0.482637557666	10519.0	2004094.0
Metabolism	Metabolism of Terpenoids and Polyketides	Geraniol degradation	0.0307539926482	0.0307539926482	0.107109801942		0.0687760437494	0.0495228077905	0.0609046272865	0.0562877684526	0.0326802040766	0.014251357608	0.0377117106529	0.0245987379522	1799.0	5091572.0	0.0353328991518	1955.0	5497460.0	0.0355618776671	2267.0	4087661.0	0.055459589237	5269.0	2727815.0	0.193158260366	2962.0	4117476.0	0.0719372741942	4506.0	3874511.0	0.116298547094	1239.0	4200964.0	0.0294932306014	8323.0	15431205.0	0.0539361637669	3987.0	11197549.0	0.0356060062787	1699.0	2013612.0	0.0843757387223	1186.0	4444536.0	0.0266844503003	812.0	2004094.0
Organismal Systems	Environmental Adaptation	Plant-pathogen interaction	1.84328725263e-05	1.84328725263e-05	0.269368256338		0.153921825465	0.0184578660025	0.160589080656	0.0223454477229	0.178079382147	0.0161216080742	0.179722797672	0.013382662306	8621.0	5091572.0	0.169319023673	10145.0	5497460.0	0.184539769275	6435.0	4087661.0	0.157424991945	3658.0	2727815.0	0.134100003116	5468.0	4117476.0	0.132799802598	5852.0	3874511.0	0.151038414912	7081.0	4200964.0	0.168556550354	20906.0	15431205.0	0.135478726386	18830.0	11197549.0	0.168161800408	2499.0	2013612.0	0.124105339062	7912.0	4444536.0	0.178016332864	3188.0	2004094.0
Organismal Systems	Immune System	Antigen processing and presentation	0.000861475461543	0.000861475461543	0.190438230799		0.0373098372851	0.00816286721283	0.0397433974284	0.007533851708	0.0441612257766	0.00537427623801	0.0448123856038	0.00370478951408	2020.0	5091572.0	0.0396734053844	2658.0	5497460.0	0.0483496014523	1578.0	4087661.0	0.0386039840388	803.0	2727815.0	0.029437480181	1402.0	4117476.0	0.0340499859623	1288.0	3874511.0	0.0332429047175	1630.0	4200964.0	0.0388006181438	4616.0	15431205.0	0.0299134124652	5632.0	11197549.0	0.0502967211843	365.0	2013612.0	0.0181266301552	1999.0	4444536.0	0.0449765734826	802.0	2004094.0
Organismal Systems	Endocrine System	Progesterone-mediated oocyte maturation	0.000861475461543	0.000861475461543	0.190438230799		0.0373098372851	0.00816286721283	0.0397433974284	0.007533851708	0.0441612257766	0.00537427623801	0.0448123856038	0.00370478951408	2020.0	5091572.0	0.0396734053844	2658.0	5497460.0	0.0483496014523	1578.0	4087661.0	0.0386039840388	803.0	2727815.0	0.029437480181	1402.0	4117476.0	0.0340499859623	1288.0	3874511.0	0.0332429047175	1630.0	4200964.0	0.0388006181438	4616.0	15431205.0	0.0299134124652	5632.0	11197549.0	0.0502967211843	365.0	2013612.0	0.0181266301552	1999.0	4444536.0	0.0449765734826	802.0	2004094.0
Organismal Systems	Excretory System	Proximal tubule bicarbonate reclamation	0.00531142312998	0.00531142312998	0.149482800632		0.0224463587333	0.00574568381714	0.020541097446	0.00908873945024	0.0154129552168	0.00822159869331	0.015524823053	0.00480949744915	1204.0	5091572.0	0.0236469208331	696.0	5497460.0	0.0126603922539	1193.0	4087661.0	0.0291853947771	876.0	2727815.0	0.0321136147429	1260.0	4117476.0	0.0306012712642	823.0	3874511.0	0.0212413902038	976.0	4200964.0	0.0232327627659	3335.0	15431205.0	0.0216120516836	1482.0	11197549.0	0.0132350392037	539.0	2013612.0	0.0267678182291	664.0	4444536.0	0.0149396922423	489.0	2004094.0
Organismal Systems	Endocrine System	Insulin signaling pathway	0.00652701628434	0.00652701628434	0.144668357106		0.0830711496359	0.0116115273893	0.0782228584039	0.00840050929806	0.0874772001754	0.00843143324953	0.085798236804	0.00711346750677	3972.0	5091572.0	0.0780112703896	5208.0	5497460.0	0.094734659279	3055.0	4087661.0	0.0747371173882	1774.0	2727815.0	0.0650337357922	4558.0	4117476.0	0.110698884462	3373.0	3874511.0	0.0870561472144	2937.0	4200964.0	0.0699125248395	14253.0	15431205.0	0.0923647893991	9530.0	11197549.0	0.0851079106687	1853.0	2013612.0	0.0920236867877	3598.0	4444536.0	0.0809533323614	1494.0	2004094.0
Organismal Systems	Immune System	NOD-like receptor signaling pathway	0.00666848611088	0.00666848611088	0.144165216429		0.0406673797959	0.00635155172893	0.0417801108559	0.00758070469552	0.0457342203434	0.00578255855224	0.0463365702867	0.00386637910586	2204.0	5091572.0	0.0432872205284	2710.0	5497460.0	0.0492954928276	1731.0	4087661.0	0.0423469558753	855.0	2727815.0	0.0313437678142	1515.0	4117476.0	0.0367943856868	1464.0	3874511.0	0.0377854134367	1759.0	4200964.0	0.041871341911	4747.0	15431205.0	0.0307623416318	5718.0	11197549.0	0.0510647464012	746.0	2013612.0	0.0370478523171	2059.0	4444536.0	0.0463265456732	880.0	2004094.0
Organismal Systems	Immune System	RIG-I-like receptor signaling pathway	0.0133530661097	0.0133530661097	0.127636250109		0.00329434956298	0.00534239281602	0.00114701624411	0.00128261442462	0.000639062712122	0.00064786874593	0.000799861640377	0.000890259071175	19.0	5091572.0	0.00037316569421	42.0	5497460.0	0.000763989187734	13.0	4087661.0	0.000318030286758	139.0	2727815.0	0.0050956534809	146.0	4117476.0	0.00354586159094	207.0	3874511.0	0.00534260968674	39.0	4200964.0	0.000928358348227	252.0	15431205.0	0.00163305457999	8.0	11197549.0	7.14442062276e-05	439.0	2013612.0	0.0218016181866	30.0	4444536.0	0.000674986095286	7.0	2004094.0
Poorly Characterized	Function unknown	Function unknown_Unclassified	0.0369232437931	0.0369232437931	0.102502100283		1.34727942919	0.206657838728	1.35961629539	0.289021378409	1.23145241165	0.079434869979	1.22218885061	0.0918604803825	60117.0	5091572.0	1.18071589678	64189.0	5497460.0	1.1676119517	56258.0	4087661.0	1.37628829788	41845.0	2727815.0	1.53401165402	77285.0	4117476.0	1.87699940449	55042.0	3874511.0	1.4206179825	49346.0	4200964.0	1.17463515517	168206.0	15431205.0	1.09003801064	132758.0	11197549.0	1.1855987413	32288.0	2013612.0	1.60348666973	54080.0	4444536.0	1.21677493444	24850.0	2004094.0
[truncated: 211 more columns]
